# Supplementary material for: Revealing the structural microenvironment of high metastatic risk uveal melanomas following decellularisation
Source: Sci Rep. 2024 Nov 5;14:26811. doi: 10.1038/s41598-024-78171-2 (PMC11538295; doi:10.1038/s41598-024-78171-2)
Supplement: Supplementary file 1 — Supplementary Material 1 [file 41598_2024_78171_MOESM1_ESM.xlsx]

## Sheet: Sheet1
Accession	Gene_Names	Peptides	Unique peptides	Confidence score	Anova (p)	q Value	Max fold change	Highest Mean	Lowest Mean	Description
P35579	MYH9	126	96	13100	0.560682	0.510842	1.21	Group 1	Group 2	Myosin-9 OS=Homo sapiens OX=9606 GN=MYH9 PE=1 SV=4
P12111	COL6A3	83	79	7180	0.0495243	0.200395	3.7	Group 1	Group 2	Collagen alpha-3(VI) chain OS=Homo sapiens OX=9606 GN=COL6A3 PE=1 SV=5
P35555	FBN1	62	58	4850	0.0907192	0.231895	2.47	Group 1	Group 2	Fibrillin-1 OS=Homo sapiens OX=9606 GN=FBN1 PE=1 SV=4
P08670	VIM	63	56	5960	0.257205	0.34813	2.25	Group 2	Group 1	Vimentin OS=Homo sapiens OX=9606 GN=VIM PE=1 SV=4
Q15149	PLEC	59	54	4560	0.634861	0.541483	1.21	Group 1	Group 2	Plectin OS=Homo sapiens OX=9606 GN=PLEC PE=1 SV=3
P35580	MYH10	64	46	6480	0.319984	0.383311	1.49	Group 2	Group 1	Myosin-10 OS=Homo sapiens OX=9606 GN=MYH10 PE=1 SV=3
P98160	HSPG2	47	46	4310	0.0217333	0.147552	3.98	Group 1	Group 2	Basement membrane-specific heparan sulfate proteoglycan core protein OS=Homo sapiens OX=9606 GN=HSPG2 PE=1 SV=4
P21333	FLNA	47	42	3830	0.0768334	0.22449	1.98	Group 1	Group 2	Filamin-A OS=Homo sapiens OX=9606 GN=FLNA PE=1 SV=4
P02545	LMNA	38	34	3630	0.839179	0.614466	1.91	Group 1	Group 2	Prelamin-A/C OS=Homo sapiens OX=9606 GN=LMNA PE=1 SV=1
Q14204	DYNC1H1	32	32	2020	0.288373	0.365812	1.45	Group 2	Group 1	Cytoplasmic dynein 1 heavy chain 1 OS=Homo sapiens OX=9606 GN=DYNC1H1 PE=1 SV=5
P49411	TUFM	30	29	2440	0.240771	0.335466	1.21	Group 2	Group 1	Elongation factor Tu, mitochondrial OS=Homo sapiens OX=9606 GN=TUFM PE=1 SV=2
P06576	ATP5F1B	29	28	2650	0.0546032	0.205918	2.06	Group 2	Group 1	ATP synthase subunit beta, mitochondrial OS=Homo sapiens OX=9606 GN=ATP5F1B PE=1 SV=3
P13645	KRT10	29	27	2640	0.362807	0.406846	2.07	Group 1	Group 2	Keratin, type I cytoskeletal 10 OS=Homo sapiens OX=9606 GN=KRT10 PE=1 SV=6
P40939	HADHA	29	27	2260	0.134426	0.262256	1.69	Group 1	Group 2	Trifunctional enzyme subunit alpha, mitochondrial OS=Homo sapiens OX=9606 GN=HADHA PE=1 SV=2
Q13423	NNT	28	27	1780	0.602601	0.527025	1.19	Group 2	Group 1	NAD(P) transhydrogenase, mitochondrial OS=Homo sapiens OX=9606 GN=NNT PE=1 SV=3
O15230	LAMA5	26	26	2170	0.0253892	0.15824	6.3	Group 1	Group 2	Laminin subunit alpha-5 OS=Homo sapiens OX=9606 GN=LAMA5 PE=1 SV=8
P25705	ATP5F1A	33	26	2990	0.0143446	0.127591	1.68	Group 2	Group 1	ATP synthase subunit alpha, mitochondrial OS=Homo sapiens OX=9606 GN=ATP5F1A PE=1 SV=1
P02751	FN1	27	25	1890	0.850135	0.617655	1.15	Group 1	Group 2	Fibronectin OS=Homo sapiens OX=9606 GN=FN1 PE=1 SV=5
P55268	LAMB2	25	25	2030	0.00408891	0.127591	11.3	Group 1	Group 2	Laminin subunit beta-2 OS=Homo sapiens OX=9606 GN=LAMB2 PE=1 SV=2
P16615	ATP2A2	25	25	2260	0.282162	0.362813	1.65	Group 1	Group 2	Sarcoplasmic/endoplasmic reticulum calcium ATPase 2 OS=Homo sapiens OX=9606 GN=ATP2A2 PE=1 SV=1
P78527	PRKDC	26	24	2000	0.996278	0.657874	1.15	Group 1	Group 2	DNA-dependent protein kinase catalytic subunit OS=Homo sapiens OX=9606 GN=PRKDC PE=1 SV=3
P11047	LAMC1	25	24	2020	0.0070527	0.127591	7.97	Group 1	Group 2	Laminin subunit gamma-1 OS=Homo sapiens OX=9606 GN=LAMC1 PE=1 SV=3
Q13813	SPTAN1	25	24	1940	0.0111962	0.127591	2.95	Group 1	Group 2	Spectrin alpha chain, non-erythrocytic 1 OS=Homo sapiens OX=9606 GN=SPTAN1 PE=1 SV=3
P14618	PKM	22	21	2140	0.427848	0.44172	1.41	Group 1	Group 2	Pyruvate kinase PKM OS=Homo sapiens OX=9606 GN=PKM PE=1 SV=4
P05023	ATP1A1	22	21	1830	0.21781	0.322591	1.54	Group 1	Group 2	Sodium/potassium-transporting ATPase subunit alpha-1 OS=Homo sapiens OX=9606 GN=ATP1A1 PE=1 SV=1
Q16891	IMMT	22	21	1960	0.918347	0.637807	1.03	Group 1	Group 2	MICOS complex subunit MIC60 OS=Homo sapiens OX=9606 GN=IMMT PE=1 SV=1
P55084	HADHB	21	21	1290	0.74457	0.584884	1.14	Group 1	Group 2	Trifunctional enzyme subunit beta, mitochondrial OS=Homo sapiens OX=9606 GN=HADHB PE=1 SV=3
P13639	EEF2	22	20	1520	0.0814017	0.226497	1.69	Group 2	Group 1	Elongation factor 2 OS=Homo sapiens OX=9606 GN=EEF2 PE=1 SV=4
P04843	RPN1	19	19	1450	0.878362	0.627989	1.01	Group 1	Group 2	Dolichyl-diphosphooligosaccharide--protein glycosyltransferase subunit 1 OS=Homo sapiens OX=9606 GN=RPN1 PE=1 SV=1
P12110	COL6A2	18	18	1400	0.0671129	0.21822	3.16	Group 1	Group 2	Collagen alpha-2(VI) chain OS=Homo sapiens OX=9606 GN=COL6A2 PE=1 SV=4
P30837	ALDH1B1	20	18	2050	0.114529	0.24858	5.11	Group 2	Group 1	Aldehyde dehydrogenase X, mitochondrial OS=Homo sapiens OX=9606 GN=ALDH1B1 PE=1 SV=3
P35527	KRT9	17	17	1420	0.361687	0.406552	2.1	Group 1	Group 2	Keratin, type I cytoskeletal 9 OS=Homo sapiens OX=9606 GN=KRT9 PE=1 SV=3
P12109	COL6A1	17	17	1450	0.0433984	0.19067	3.67	Group 1	Group 2	Collagen alpha-1(VI) chain OS=Homo sapiens OX=9606 GN=COL6A1 PE=1 SV=3
Q01082	SPTBN1	17	17	979	0.00831802	0.127591	3.45	Group 1	Group 2	Spectrin beta chain, non-erythrocytic 1 OS=Homo sapiens OX=9606 GN=SPTBN1 PE=1 SV=2
Q9Y4W6	AFG3L2	20	17	1630	0.023245	0.152672	1.89	Group 2	Group 1	AFG3-like protein 2 OS=Homo sapiens OX=9606 GN=AFG3L2 PE=1 SV=2
P10809	HSPD1	20	17	1500	0.127722	0.257644	2.06	Group 2	Group 1	60 kDa heat shock protein, mitochondrial OS=Homo sapiens OX=9606 GN=HSPD1 PE=1 SV=2
Q99536	VAT1	17	16	1550	0.601512	0.52681	1.23	Group 1	Group 2	Synaptic vesicle membrane protein VAT-1 homolog OS=Homo sapiens OX=9606 GN=VAT1 PE=1 SV=2
P35232	PHB	16	16	1290	0.847628	0.616402	1.02	Group 2	Group 1	Prohibitin OS=Homo sapiens OX=9606 GN=PHB PE=1 SV=1
P38646	HSPA9	17	16	1690	0.0761859	0.22449	1.91	Group 2	Group 1	Stress-70 protein, mitochondrial OS=Homo sapiens OX=9606 GN=HSPA9 PE=1 SV=2
P04264	KRT1	19	16	1410	0.459276	0.462358	1.93	Group 1	Group 2	Keratin, type II cytoskeletal 1 OS=Homo sapiens OX=9606 GN=KRT1 PE=1 SV=6
P02768	ALB	17	16	983	0.90292	0.633835	1.57	Group 1	Group 2	Albumin OS=Homo sapiens OX=9606 GN=ALB PE=1 SV=2
Q9Y4I1	MYO5A	17	15	1290	0.311812	0.380201	1.39	Group 2	Group 1	Unconventional myosin-Va OS=Homo sapiens OX=9606 GN=MYO5A PE=1 SV=2
P21796	VDAC1	16	15	1970	0.576057	0.516919	1.14	Group 1	Group 2	Voltage-dependent anion-selective channel protein 1 OS=Homo sapiens OX=9606 GN=VDAC1 PE=1 SV=2
P46940	IQGAP1	15	14	1020	0.0172439	0.134257	2.95	Group 1	Group 2	Ras GTPase-activating-like protein IQGAP1 OS=Homo sapiens OX=9606 GN=IQGAP1 PE=1 SV=1
P62805	H4C1	14	14	1420	0.0363051	0.180801	3.09	Group 1	Group 2	Histone H4 OS=Homo sapiens OX=9606 GN=H4C1 PE=1 SV=2
P28331	NDUFS1	14	14	1390	0.793975	0.602934	1	Group 2	Group 1	NADH-ubiquinone oxidoreductase 75 kDa subunit, mitochondrial OS=Homo sapiens OX=9606 GN=NDUFS1 PE=1 SV=3
P40926	MDH2	14	14	1150	0.403978	0.429495	1.25	Group 2	Group 1	Malate dehydrogenase, mitochondrial OS=Homo sapiens OX=9606 GN=MDH2 PE=1 SV=3
P60709	ACTB	35	14	3240	0.818482	0.608017	1.03	Group 2	Group 1	Actin, cytoplasmic 1 OS=Homo sapiens OX=9606 GN=ACTB PE=1 SV=1
Q07065	CKAP4	14	13	1270	0.169871	0.289258	1.43	Group 2	Group 1	Cytoskeleton-associated protein 4 OS=Homo sapiens OX=9606 GN=CKAP4 PE=1 SV=2
P38606	ATP6V1A	15	13	1190	0.00789268	0.127591	3.02	Group 2	Group 1	V-type proton ATPase catalytic subunit A OS=Homo sapiens OX=9606 GN=ATP6V1A PE=1 SV=2
Q15063	POSTN	14	13	1070	0.621544	0.535507	1.29	Group 2	Group 1	Periostin OS=Homo sapiens OX=9606 GN=POSTN PE=1 SV=2
P04406	GAPDH	14	13	1110	0.383228	0.419107	1.26	Group 1	Group 2	Glyceraldehyde-3-phosphate dehydrogenase OS=Homo sapiens OX=9606 GN=GAPDH PE=1 SV=3
P31930	UQCRC1	13	13	1130	0.0589235	0.208004	1.75	Group 2	Group 1	Cytochrome b-c1 complex subunit 1, mitochondrial OS=Homo sapiens OX=9606 GN=UQCRC1 PE=1 SV=3
Q9UJS0	SLC25A13	19	13	1310	0.419806	0.437677	1.22	Group 2	Group 1	Calcium-binding mitochondrial carrier protein Aralar2 OS=Homo sapiens OX=9606 GN=SLC25A13 PE=1 SV=2
O14950	MYL12B	13	13	941	0.285843	0.365332	1.28	Group 2	Group 1	Myosin regulatory light chain 12B OS=Homo sapiens OX=9606 GN=MYL12B PE=1 SV=2
P22695	UQCRC2	14	13	1060	0.130136	0.259706	1.33	Group 2	Group 1	Cytochrome b-c1 complex subunit 2, mitochondrial OS=Homo sapiens OX=9606 GN=UQCRC2 PE=1 SV=3
P31040	SDHA	15	13	1020	0.343826	0.399067	1.3	Group 2	Group 1	Succinate dehydrogenase [ubiquinone] flavoprotein subunit, mitochondrial OS=Homo sapiens OX=9606 GN=SDHA PE=1 SV=2
Q00610	CLTC	13	13	1060	0.4735	0.468888	1.18	Group 2	Group 1	Clathrin heavy chain 1 OS=Homo sapiens OX=9606 GN=CLTC PE=1 SV=5
P48047	ATP5PO	13	12	1010	0.0554561	0.206387	1.71	Group 2	Group 1	ATP synthase subunit O, mitochondrial OS=Homo sapiens OX=9606 GN=ATP5PO PE=1 SV=1
P45880	VDAC2	12	12	1300	0.491076	0.480684	1.15	Group 2	Group 1	Voltage-dependent anion-selective channel protein 2 OS=Homo sapiens OX=9606 GN=VDAC2 PE=1 SV=2
Q99623	PHB2	12	12	1090	0.988483	0.657785	1.02	Group 1	Group 2	Prohibitin-2 OS=Homo sapiens OX=9606 GN=PHB2 PE=1 SV=2
Q02252	ALDH6A1	13	12	747	0.00568933	0.127591	3.86	Group 2	Group 1	Methylmalonate-semialdehyde dehydrogenase [acylating], mitochondrial OS=Homo sapiens OX=9606 GN=ALDH6A1 PE=1 SV=2
Q15582	TGFBI	14	12	1000	0.0136059	0.127591	4.45	Group 1	Group 2	Transforming growth factor-beta-induced protein ig-h3 OS=Homo sapiens OX=9606 GN=TGFBI PE=1 SV=1
P21980	TGM2	13	12	1050	0.379684	0.416594	1.25	Group 1	Group 2	Protein-glutamine gamma-glutamyltransferase 2 OS=Homo sapiens OX=9606 GN=TGM2 PE=1 SV=2
P23396	RPS3	12	11	766	0.10663	0.241312	1.72	Group 2	Group 1	40S ribosomal protein S3 OS=Homo sapiens OX=9606 GN=RPS3 PE=1 SV=2
P36776	LONP1	11	11	780	0.461021	0.462465	1.21	Group 2	Group 1	Lon protease homolog, mitochondrial OS=Homo sapiens OX=9606 GN=LONP1 PE=1 SV=2
P04844	RPN2	12	11	1220	0.670879	0.556542	1.05	Group 2	Group 1	Dolichyl-diphosphooligosaccharide--protein glycosyltransferase subunit 2 OS=Homo sapiens OX=9606 GN=RPN2 PE=1 SV=3
P19338	NCL	11	11	955	0.199534	0.313501	6.98	Group 1	Group 2	Nucleolin OS=Homo sapiens OX=9606 GN=NCL PE=1 SV=3
P49748	ACADVL	11	11	1010	0.0945962	0.23405	1.98	Group 1	Group 2	Very long-chain specific acyl-CoA dehydrogenase, mitochondrial OS=Homo sapiens OX=9606 GN=ACADVL PE=1 SV=1
Q9Y6C2	EMILIN1	11	11	1230	0.334544	0.391062	2.96	Group 1	Group 2	EMILIN-1 OS=Homo sapiens OX=9606 GN=EMILIN1 PE=1 SV=3
P04792	HSPB1	12	11	1050	0.0226207	0.149977	2.83	Group 2	Group 1	Heat shock protein beta-1 OS=Homo sapiens OX=9606 GN=HSPB1 PE=1 SV=2
P07339	CTSD	11	11	645	0.414905	0.435241	1.23	Group 2	Group 1	Cathepsin D OS=Homo sapiens OX=9606 GN=CTSD PE=1 SV=1
P11177	PDHB	11	11	1040	0.0196839	0.145259	2.81	Group 2	Group 1	Pyruvate dehydrogenase E1 component subunit beta, mitochondrial OS=Homo sapiens OX=9606 GN=PDHB PE=1 SV=3
Q06830	PRDX1	13	11	680	0.0477817	0.197357	2.74	Group 2	Group 1	Peroxiredoxin-1 OS=Homo sapiens OX=9606 GN=PRDX1 PE=1 SV=1
P42704	LRPPRC	12	11	941	0.225475	0.324872	1.77	Group 2	Group 1	Leucine-rich PPR motif-containing protein, mitochondrial OS=Homo sapiens OX=9606 GN=LRPPRC PE=1 SV=3
P08572	COL4A2	11	11	1030	0.0148861	0.127591	5.25	Group 1	Group 2	Collagen alpha-2(IV) chain OS=Homo sapiens OX=9606 GN=COL4A2 PE=1 SV=4
Q5VTE0	EEF1A1P5	21	11	1720	0.235259	0.332488	1.54	Group 2	Group 1	Putative elongation factor 1-alpha-like 3 OS=Homo sapiens OX=9606 GN=EEF1A1P5 PE=5 SV=1
P08195	SLC3A2	12	11	1080	0.422308	0.439745	1.15	Group 1	Group 2	4F2 cell-surface antigen heavy chain OS=Homo sapiens OX=9606 GN=SLC3A2 PE=1 SV=3
O00159	MYO1C	12	10	907	0.0214374	0.146717	1.89	Group 1	Group 2	Unconventional myosin-Ic OS=Homo sapiens OX=9606 GN=MYO1C PE=1 SV=4
P21810	BGN	10	10	862	0.608952	0.529495	1.73	Group 1	Group 2	Biglycan OS=Homo sapiens OX=9606 GN=BGN PE=1 SV=2
O00567	NOP56	10	10	620	0.00239028	0.127591	1.82	Group 2	Group 1	Nucleolar protein 56 OS=Homo sapiens OX=9606 GN=NOP56 PE=1 SV=4
Q96I99	SUCLG2	11	10	801	0.0310641	0.170238	2.04	Group 2	Group 1	Succinate--CoA ligase [GDP-forming] subunit beta, mitochondrial OS=Homo sapiens OX=9606 GN=SUCLG2 PE=1 SV=2
P06733	ENO1	16	10	1420	0.167613	0.289258	1.52	Group 2	Group 1	Alpha-enolase OS=Homo sapiens OX=9606 GN=ENO1 PE=1 SV=2
P00387	CYB5R3	10	10	679	0.364948	0.406846	1.55	Group 1	Group 2	NADH-cytochrome b5 reductase 3 OS=Homo sapiens OX=9606 GN=CYB5R3 PE=1 SV=3
P30101	PDIA3	11	10	913	0.738404	0.582928	1.34	Group 1	Group 2	Protein disulfide-isomerase A3 OS=Homo sapiens OX=9606 GN=PDIA3 PE=1 SV=4
P17643	TYRP1	10	10	792	0.198788	0.313501	4.04	Group 1	Group 2	5,6-dihydroxyindole-2-carboxylic acid oxidase OS=Homo sapiens OX=9606 GN=TYRP1 PE=1 SV=2
P62241	RPS8	11	10	624	0.00803141	0.127591	2.44	Group 2	Group 1	40S ribosomal protein S8 OS=Homo sapiens OX=9606 GN=RPS8 PE=1 SV=2
P35908	KRT2	14	10	975	0.525497	0.498283	1.71	Group 1	Group 2	Keratin, type II cytoskeletal 2 epidermal OS=Homo sapiens OX=9606 GN=KRT2 PE=1 SV=2
P69905	HBA1	10	10	699	0.533701	0.501248	2.4	Group 1	Group 2	Hemoglobin subunit alpha OS=Homo sapiens OX=9606 GN=HBA1 PE=1 SV=2
Q9UHQ9	CYB5R1	12	10	720	0.287807	0.365722	1.37	Group 2	Group 1	NADH-cytochrome b5 reductase 1 OS=Homo sapiens OX=9606 GN=CYB5R1 PE=1 SV=1
P49821	NDUFV1	9	9	605	0.45777	0.462358	1.39	Group 1	Group 2	NADH dehydrogenase [ubiquinone] flavoprotein 1, mitochondrial OS=Homo sapiens OX=9606 GN=NDUFV1 PE=1 SV=4
O75955	FLOT1	9	9	677	0.823074	0.608161	1.07	Group 1	Group 2	Flotillin-1 OS=Homo sapiens OX=9606 GN=FLOT1 PE=1 SV=3
Q9NVI7	ATAD3A	9	9	609	0.20549	0.313801	1.61	Group 2	Group 1	ATPase family AAA domain-containing protein 3A OS=Homo sapiens OX=9606 GN=ATAD3A PE=1 SV=2
P39023	RPL3	10	9	635	0.00932446	0.127591	2.52	Group 2	Group 1	60S ribosomal protein L3 OS=Homo sapiens OX=9606 GN=RPL3 PE=1 SV=2
P35749	MYH11	24	9	1990	0.0490897	0.200395	8.48	Group 1	Group 2	Myosin-11 OS=Homo sapiens OX=9606 GN=MYH11 PE=1 SV=3
P50454	SERPINH1	9	9	885	0.181554	0.296383	2.57	Group 1	Group 2	Serpin H1 OS=Homo sapiens OX=9606 GN=SERPINH1 PE=1 SV=2
P08559	PDHA1	9	9	607	0.0146486	0.127591	3.05	Group 2	Group 1	Pyruvate dehydrogenase E1 component subunit alpha, somatic form, mitochondrial OS=Homo sapiens OX=9606 GN=PDHA1 PE=1 SV=3
P68032	ACTC1	28	9	1970	0.184706	0.299716	3.18	Group 1	Group 2	Actin, alpha cardiac muscle 1 OS=Homo sapiens OX=9606 GN=ACTC1 PE=1 SV=1
P36578	RPL4	10	9	621	0.00893637	0.127591	2.65	Group 2	Group 1	60S ribosomal protein L4 OS=Homo sapiens OX=9606 GN=RPL4 PE=1 SV=5
Q02878	RPL6	9	9	585	0.00780299	0.127591	2.67	Group 2	Group 1	60S ribosomal protein L6 OS=Homo sapiens OX=9606 GN=RPL6 PE=1 SV=3
P18124	RPL7	9	9	547	0.00124936	0.127591	2.59	Group 2	Group 1	60S ribosomal protein L7 OS=Homo sapiens OX=9606 GN=RPL7 PE=1 SV=1
P54652	HSPA2	14	9	1260	0.0965751	0.235467	2.39	Group 2	Group 1	Heat shock-related 70 kDa protein 2 OS=Homo sapiens OX=9606 GN=HSPA2 PE=1 SV=1
P07355	ANXA2	10	9	738	0.905958	0.633835	1.99	Group 1	Group 2	Annexin A2 OS=Homo sapiens OX=9606 GN=ANXA2 PE=1 SV=2
P61247	RPS3A	10	9	756	0.32289	0.385402	1.3	Group 2	Group 1	40S ribosomal protein S3a OS=Homo sapiens OX=9606 GN=RPS3A PE=1 SV=2
Q00325	SLC25A3	11	9	618	0.537111	0.502004	1.13	Group 2	Group 1	Phosphate carrier protein, mitochondrial OS=Homo sapiens OX=9606 GN=SLC25A3 PE=1 SV=2
P60660	MYL6	9	9	683	0.975985	0.656316	1.07	Group 1	Group 2	Myosin light polypeptide 6 OS=Homo sapiens OX=9606 GN=MYL6 PE=1 SV=2
P08708	RPS17	9	9	764	0.20941	0.315659	1.74	Group 2	Group 1	40S ribosomal protein S17 OS=Homo sapiens OX=9606 GN=RPS17 PE=1 SV=2
O00560	SDCBP	9	9	734	0.00662105	0.127591	14.5	Group 1	Group 2	Syntenin-1 OS=Homo sapiens OX=9606 GN=SDCBP PE=1 SV=1
P08238	HSP90AB1	17	9	1220	0.0695026	0.219068	2.23	Group 2	Group 1	Heat shock protein HSP 90-beta OS=Homo sapiens OX=9606 GN=HSP90AB1 PE=1 SV=4
O60313	OPA1	8	8	419	0.00545132	0.127591	2.46	Group 2	Group 1	Dynamin-like 120 kDa protein, mitochondrial OS=Homo sapiens OX=9606 GN=OPA1 PE=1 SV=3
P42765	ACAA2	8	8	692	0.0108412	0.127591	2.74	Group 2	Group 1	3-ketoacyl-CoA thiolase, mitochondrial OS=Homo sapiens OX=9606 GN=ACAA2 PE=1 SV=2
P36542	ATP5F1C	8	8	491	0.233017	0.332488	1.32	Group 2	Group 1	ATP synthase subunit gamma, mitochondrial OS=Homo sapiens OX=9606 GN=ATP5F1C PE=1 SV=1
Q16698	DECR1	8	8	564	0.798536	0.602934	1.23	Group 1	Group 2	2,4-dienoyl-CoA reductase, mitochondrial OS=Homo sapiens OX=9606 GN=DECR1 PE=1 SV=1
Q9BWM7	SFXN3	8	8	765	0.233448	0.332488	2.73	Group 1	Group 2	Sideroflexin-3 OS=Homo sapiens OX=9606 GN=SFXN3 PE=1 SV=3
Q00796	SORD	8	8	740	0.125755	0.257546	2.49	Group 1	Group 2	Sorbitol dehydrogenase OS=Homo sapiens OX=9606 GN=SORD PE=1 SV=4
P02511	CRYAB	8	8	656	0.742831	0.584884	1.12	Group 1	Group 2	Alpha-crystallin B chain OS=Homo sapiens OX=9606 GN=CRYAB PE=1 SV=2
P46777	RPL5	8	8	725	0.0886712	0.231407	1.69	Group 2	Group 1	60S ribosomal protein L5 OS=Homo sapiens OX=9606 GN=RPL5 PE=1 SV=3
O43795	MYO1B	8	8	523	0.981169	0.657487	1.16	Group 1	Group 2	Unconventional myosin-Ib OS=Homo sapiens OX=9606 GN=MYO1B PE=1 SV=3
P61978	HNRNPK	8	8	547	0.805363	0.604308	1.73	Group 1	Group 2	Heterogeneous nuclear ribonucleoprotein K OS=Homo sapiens OX=9606 GN=HNRNPK PE=1 SV=1
P33121	ACSL1	8	8	477	0.0445027	0.191712	5.88	Group 1	Group 2	Long-chain-fatty-acid--CoA ligase 1 OS=Homo sapiens OX=9606 GN=ACSL1 PE=1 SV=1
O75083	WDR1	8	8	554	0.145552	0.2694	2.06	Group 2	Group 1	WD repeat-containing protein 1 OS=Homo sapiens OX=9606 GN=WDR1 PE=1 SV=4
P39656	DDOST	8	8	540	0.685519	0.561761	1.06	Group 2	Group 1	Dolichyl-diphosphooligosaccharide--protein glycosyltransferase 48 kDa subunit OS=Homo sapiens OX=9606 GN=DDOST PE=1 SV=4
P30044	PRDX5	8	8	530	0.0207419	0.146717	1.56	Group 1	Group 2	Peroxiredoxin-5, mitochondrial OS=Homo sapiens OX=9606 GN=PRDX5 PE=1 SV=4
P27105	STOM	8	8	758	0.00198966	0.127591	7.66	Group 1	Group 2	Erythrocyte band 7 integral membrane protein OS=Homo sapiens OX=9606 GN=STOM PE=1 SV=3
Q9Y277	VDAC3	9	8	735	0.837361	0.614198	1.16	Group 1	Group 2	Voltage-dependent anion-selective channel protein 3 OS=Homo sapiens OX=9606 GN=VDAC3 PE=1 SV=1
P51149	RAB7A	8	8	495	0.0792937	0.226497	1.67	Group 2	Group 1	Ras-related protein Rab-7a OS=Homo sapiens OX=9606 GN=RAB7A PE=1 SV=1
P62280	RPS11	10	8	690	0.141665	0.265983	1.65	Group 2	Group 1	40S ribosomal protein S11 OS=Homo sapiens OX=9606 GN=RPS11 PE=1 SV=3
P05388	RPLP0	9	8	812	0.035633	0.18	1.6	Group 2	Group 1	60S acidic ribosomal protein P0 OS=Homo sapiens OX=9606 GN=RPLP0 PE=1 SV=1
P60842	EIF4A1	9	8	648	0.292506	0.369049	1.41	Group 2	Group 1	Eukaryotic initiation factor 4A-I OS=Homo sapiens OX=9606 GN=EIF4A1 PE=1 SV=1
P46781	RPS9	8	8	468	0.0693526	0.219068	1.97	Group 2	Group 1	40S ribosomal protein S9 OS=Homo sapiens OX=9606 GN=RPS9 PE=1 SV=3
P21281	ATP6V1B2	10	8	688	0.00984749	0.127591	2.98	Group 2	Group 1	V-type proton ATPase subunit B, brain isoform OS=Homo sapiens OX=9606 GN=ATP6V1B2 PE=1 SV=3
O60486	PLXNC1	7	7	402	0.392427	0.424642	1.48	Group 1	Group 2	Plexin-C1 OS=Homo sapiens OX=9606 GN=PLXNC1 PE=1 SV=1
P13804	ETFA	8	7	487	0.0132762	0.127591	3.8	Group 2	Group 1	Electron transfer flavoprotein subunit alpha, mitochondrial OS=Homo sapiens OX=9606 GN=ETFA PE=1 SV=1
P10515	DLAT	7	7	566	0.767751	0.594482	1.04	Group 2	Group 1	Dihydrolipoyllysine-residue acetyltransferase component of pyruvate dehydrogenase complex, mitochondrial OS=Homo sapiens OX=9606 GN=DLAT PE=1 SV=3
P11142	HSPA8	14	7	1320	0.502562	0.485211	1.27	Group 1	Group 2	Heat shock cognate 71 kDa protein OS=Homo sapiens OX=9606 GN=HSPA8 PE=1 SV=1
P27824	CANX	7	7	447	0.914322	0.637585	1.01	Group 1	Group 2	Calnexin OS=Homo sapiens OX=9606 GN=CANX PE=1 SV=2
Q99832	CCT7	7	7	572	0.0442753	0.191706	2.89	Group 2	Group 1	T-complex protein 1 subunit eta OS=Homo sapiens OX=9606 GN=CCT7 PE=1 SV=2
P62917	RPL8	7	7	525	0.00227608	0.127591	3.28	Group 2	Group 1	60S ribosomal protein L8 OS=Homo sapiens OX=9606 GN=RPL8 PE=1 SV=2
Q96KP4	CNDP2	8	7	519	0.00282796	0.127591	6.62	Group 2	Group 1	Cytosolic non-specific dipeptidase OS=Homo sapiens OX=9606 GN=CNDP2 PE=1 SV=2
P21964	COMT	7	7	646	0.143004	0.267315	1.66	Group 1	Group 2	Catechol O-methyltransferase OS=Homo sapiens OX=9606 GN=COMT PE=1 SV=2
Q9Y6C9	MTCH2	7	7	635	0.401595	0.429237	1.41	Group 1	Group 2	Mitochondrial carrier homolog 2 OS=Homo sapiens OX=9606 GN=MTCH2 PE=1 SV=1
P62937	PPIA	7	7	434	0.681896	0.561566	1.51	Group 1	Group 2	Peptidyl-prolyl cis-trans isomerase A OS=Homo sapiens OX=9606 GN=PPIA PE=1 SV=2
Q02218	OGDH	7	7	526	0.678994	0.560534	1.11	Group 2	Group 1	2-oxoglutarate dehydrogenase, mitochondrial OS=Homo sapiens OX=9606 GN=OGDH PE=1 SV=3
Q93050	ATP6V0A1	7	7	399	0.82622	0.609185	1.06	Group 1	Group 2	V-type proton ATPase 116 kDa subunit a1 OS=Homo sapiens OX=9606 GN=ATP6V0A1 PE=1 SV=3
P27635	RPL10	7	7	547	0.0129275	0.127591	3.13	Group 2	Group 1	60S ribosomal protein L10 OS=Homo sapiens OX=9606 GN=RPL10 PE=1 SV=4
P00367	GLUD1	7	7	541	0.269022	0.356507	1.32	Group 1	Group 2	Glutamate dehydrogenase 1, mitochondrial OS=Homo sapiens OX=9606 GN=GLUD1 PE=1 SV=2
Q53H12	AGK	7	7	409	0.595355	0.524314	1.08	Group 2	Group 1	Acylglycerol kinase, mitochondrial OS=Homo sapiens OX=9606 GN=AGK PE=1 SV=2
Q9UJZ1	STOML2	7	7	712	0.426379	0.441549	1.21	Group 2	Group 1	Stomatin-like protein 2, mitochondrial OS=Homo sapiens OX=9606 GN=STOML2 PE=1 SV=1
P00505	GOT2	7	7	466	0.036515	0.180801	3.4	Group 2	Group 1	Aspartate aminotransferase, mitochondrial OS=Homo sapiens OX=9606 GN=GOT2 PE=1 SV=3
O95299	NDUFA10	7	7	434	0.546299	0.506075	1.11	Group 1	Group 2	NADH dehydrogenase [ubiquinone] 1 alpha subcomplex subunit 10, mitochondrial OS=Homo sapiens OX=9606 GN=NDUFA10 PE=1 SV=1
P61225	RAP2B	7	7	477	0.301212	0.374266	1.77	Group 2	Group 1	Ras-related protein Rap-2b OS=Homo sapiens OX=9606 GN=RAP2B PE=1 SV=1
P38117	ETFB	7	7	542	0.0401027	0.188029	2.69	Group 2	Group 1	Electron transfer flavoprotein subunit beta OS=Homo sapiens OX=9606 GN=ETFB PE=1 SV=3
P22087	FBL	7	7	500	0.0592598	0.208004	1.5	Group 2	Group 1	rRNA 2'-O-methyltransferase fibrillarin OS=Homo sapiens OX=9606 GN=FBL PE=1 SV=2
P14543	NID1	7	7	414	0.0129356	0.127591	7.7	Group 1	Group 2	Nidogen-1 OS=Homo sapiens OX=9606 GN=NID1 PE=1 SV=3
Q9Y512	SAMM50	7	7	559	0.414392	0.435241	1.27	Group 1	Group 2	Sorting and assembly machinery component 50 homolog OS=Homo sapiens OX=9606 GN=SAMM50 PE=1 SV=3
A1L0T0	ILVBL	7	7	743	0.031787	0.171822	1.95	Group 1	Group 2	2-hydroxyacyl-CoA lyase 2 OS=Homo sapiens OX=9606 GN=ILVBL PE=1 SV=2
O75947	ATP5PD	7	7	503	0.0147972	0.127591	2.41	Group 2	Group 1	ATP synthase subunit d, mitochondrial OS=Homo sapiens OX=9606 GN=ATP5PD PE=1 SV=3
P62424	RPL7A	8	7	628	0.00541886	0.127591	2.77	Group 2	Group 1	60S ribosomal protein L7a OS=Homo sapiens OX=9606 GN=RPL7A PE=1 SV=2
Q99798	ACO2	8	7	735	0.154558	0.279075	1.96	Group 2	Group 1	Aconitate hydratase, mitochondrial OS=Homo sapiens OX=9606 GN=ACO2 PE=1 SV=2
Q9NSE4	IARS2	8	7	541	0.0783963	0.225529	1.71	Group 2	Group 1	Isoleucine--tRNA ligase, mitochondrial OS=Homo sapiens OX=9606 GN=IARS2 PE=1 SV=2
Q5SSJ5	HP1BP3	9	7	469	0.633658	0.541202	1.07	Group 2	Group 1	Heterochromatin protein 1-binding protein 3 OS=Homo sapiens OX=9606 GN=HP1BP3 PE=1 SV=1
P22626	HNRNPA2B1	8	7	382	0.433637	0.444458	6.46	Group 1	Group 2	Heterogeneous nuclear ribonucleoproteins A2/B1 OS=Homo sapiens OX=9606 GN=HNRNPA2B1 PE=1 SV=2
Q7Z406	MYH14	17	7	1270	0.130365	0.259706	1.35	Group 2	Group 1	Myosin-14 OS=Homo sapiens OX=9606 GN=MYH14 PE=1 SV=2
P15502	ELN	7	7	656	0.526922	0.498487	5.91	Group 1	Group 2	Elastin OS=Homo sapiens OX=9606 GN=ELN PE=1 SV=4
P02452	COL1A1	7	7	475	0.94194	0.64518	1.04	Group 2	Group 1	Collagen alpha-1(I) chain OS=Homo sapiens OX=9606 GN=COL1A1 PE=1 SV=5
P62277	RPS13	7	7	520	0.108643	0.24229	1.72	Group 2	Group 1	40S ribosomal protein S13 OS=Homo sapiens OX=9606 GN=RPS13 PE=1 SV=2
P63244	RACK1	7	7	651	0.0312502	0.170238	1.83	Group 2	Group 1	Receptor of activated protein C kinase 1 OS=Homo sapiens OX=9606 GN=RACK1 PE=1 SV=3
P61224	RAP1B	7	7	591	0.682979	0.561638	1.14	Group 2	Group 1	Ras-related protein Rap-1b OS=Homo sapiens OX=9606 GN=RAP1B PE=1 SV=1
Q14112	NID2	7	7	400	0.000915669	0.127591	7.23	Group 1	Group 2	Nidogen-2 OS=Homo sapiens OX=9606 GN=NID2 PE=1 SV=3
Q9HD67	MYO10	7	7	474	0.365129	0.406846	1.84	Group 1	Group 2	Unconventional myosin-X OS=Homo sapiens OX=9606 GN=MYO10 PE=1 SV=3
Q14254	FLOT2	6	6	407	0.228854	0.328625	1.29	Group 2	Group 1	Flotillin-2 OS=Homo sapiens OX=9606 GN=FLOT2 PE=1 SV=2
Q02978	SLC25A11	6	6	547	0.888297	0.630211	1.03	Group 2	Group 1	Mitochondrial 2-oxoglutarate/malate carrier protein OS=Homo sapiens OX=9606 GN=SLC25A11 PE=1 SV=3
P61254	RPL26	6	6	327	0.0457134	0.193974	2.17	Group 2	Group 1	60S ribosomal protein L26 OS=Homo sapiens OX=9606 GN=RPL26 PE=1 SV=1
P62750	RPL23A	6	6	400	0.0275331	0.161145	2.24	Group 2	Group 1	60S ribosomal protein L23a OS=Homo sapiens OX=9606 GN=RPL23A PE=1 SV=1
P62081	RPS7	6	6	295	0.159813	0.284295	1.54	Group 1	Group 2	40S ribosomal protein S7 OS=Homo sapiens OX=9606 GN=RPS7 PE=1 SV=1
P62269	RPS18	6	6	450	0.101219	0.235467	1.78	Group 2	Group 1	40S ribosomal protein S18 OS=Homo sapiens OX=9606 GN=RPS18 PE=1 SV=3
O75489	NDUFS3	6	6	485	0.799747	0.602934	1.08	Group 1	Group 2	NADH dehydrogenase [ubiquinone] iron-sulfur protein 3, mitochondrial OS=Homo sapiens OX=9606 GN=NDUFS3 PE=1 SV=1
Q9P2J5	LARS1	6	6	363	0.241129	0.335466	1.28	Group 2	Group 1	Leucine--tRNA ligase, cytoplasmic OS=Homo sapiens OX=9606 GN=LARS1 PE=1 SV=2
Q99714	HSD17B10	6	6	724	0.00851096	0.127591	1.79	Group 2	Group 1	3-hydroxyacyl-CoA dehydrogenase type-2 OS=Homo sapiens OX=9606 GN=HSD17B10 PE=1 SV=3
P13073	COX4I1	6	6	357	0.059314	0.208004	1.96	Group 2	Group 1	Cytochrome c oxidase subunit 4 isoform 1, mitochondrial OS=Homo sapiens OX=9606 GN=COX4I1 PE=1 SV=1
P51659	HSD17B4	6	6	459	0.317434	0.383214	1.9	Group 1	Group 2	Peroxisomal multifunctional enzyme type 2 OS=Homo sapiens OX=9606 GN=HSD17B4 PE=1 SV=3
P19525	EIF2AK2	6	6	254	0.318636	0.383311	2.2	Group 2	Group 1	Interferon-induced, double-stranded RNA-activated protein kinase OS=Homo sapiens OX=9606 GN=EIF2AK2 PE=1 SV=2
Q6PCB7	SLC27A1	6	6	277	0.730044	0.579563	1.19	Group 1	Group 2	Long-chain fatty acid transport protein 1 OS=Homo sapiens OX=9606 GN=SLC27A1 PE=1 SV=1
Q6UB35	MTHFD1L	6	6	277	0.00321878	0.127591	2.6	Group 2	Group 1	Monofunctional C1-tetrahydrofolate synthase, mitochondrial OS=Homo sapiens OX=9606 GN=MTHFD1L PE=1 SV=1
Q8NE71	ABCF1	6	6	354	0.0176486	0.136159	3.68	Group 2	Group 1	ATP-binding cassette sub-family F member 1 OS=Homo sapiens OX=9606 GN=ABCF1 PE=1 SV=2
Q53GQ0	HSD17B12	6	6	340	0.000878304	0.127591	2.58	Group 1	Group 2	Very-long-chain 3-oxoacyl-CoA reductase OS=Homo sapiens OX=9606 GN=HSD17B12 PE=1 SV=2
P32969	RPL9	6	6	427	0.0556914	0.206387	2.29	Group 2	Group 1	60S ribosomal protein L9 OS=Homo sapiens OX=9606 GN=RPL9 PE=1 SV=1
P17987	TCP1	6	6	402	0.117195	0.250523	2.05	Group 2	Group 1	T-complex protein 1 subunit alpha OS=Homo sapiens OX=9606 GN=TCP1 PE=1 SV=1
Q9HD20	ATP13A1	6	6	361	0.246376	0.338329	1.42	Group 1	Group 2	Manganese-transporting ATPase 13A1 OS=Homo sapiens OX=9606 GN=ATP13A1 PE=1 SV=2
Q14974	KPNB1	6	6	328	0.279598	0.361555	1.77	Group 2	Group 1	Importin subunit beta-1 OS=Homo sapiens OX=9606 GN=KPNB1 PE=1 SV=2
P17931	LGALS3	6	6	401	0.378188	0.416277	2.38	Group 1	Group 2	Galectin-3 OS=Homo sapiens OX=9606 GN=LGALS3 PE=1 SV=5
P05556	ITGB1	6	6	372	0.18857	0.30424	1.85	Group 1	Group 2	Integrin beta-1 OS=Homo sapiens OX=9606 GN=ITGB1 PE=1 SV=2
O95202	LETM1	6	6	329	0.16009	0.284295	1.9	Group 1	Group 2	Mitochondrial proton/calcium exchanger protein OS=Homo sapiens OX=9606 GN=LETM1 PE=1 SV=1
P33176	KIF5B	6	6	446	0.400709	0.42883	2.55	Group 1	Group 2	Kinesin-1 heavy chain OS=Homo sapiens OX=9606 GN=KIF5B PE=1 SV=1
P53597	SUCLG1	6	6	414	0.0170857	0.134257	2.12	Group 2	Group 1	Succinate--CoA ligase [ADP/GDP-forming] subunit alpha, mitochondrial OS=Homo sapiens OX=9606 GN=SUCLG1 PE=1 SV=4
Q9H845	ACAD9	6	6	285	0.109151	0.24229	1.7	Group 2	Group 1	Complex I assembly factor ACAD9, mitochondrial OS=Homo sapiens OX=9606 GN=ACAD9 PE=1 SV=1
P19404	NDUFV2	6	6	405	0.758902	0.589244	1.1	Group 1	Group 2	NADH dehydrogenase [ubiquinone] flavoprotein 2, mitochondrial OS=Homo sapiens OX=9606 GN=NDUFV2 PE=1 SV=2
P62906	RPL10A	7	6	385	0.117075	0.250523	1.39	Group 2	Group 1	60S ribosomal protein L10a OS=Homo sapiens OX=9606 GN=RPL10A PE=1 SV=2
P01023	A2M	7	6	452	0.160128	0.284295	4.37	Group 1	Group 2	Alpha-2-macroglobulin OS=Homo sapiens OX=9606 GN=A2M PE=1 SV=3
O14556	GAPDHS	7	6	447	0.375766	0.414148	2.01	Group 2	Group 1	Glyceraldehyde-3-phosphate dehydrogenase, testis-specific OS=Homo sapiens OX=9606 GN=GAPDHS PE=1 SV=2
P47985	UQCRFS1	7	6	628	0.0793586	0.226497	1.4	Group 2	Group 1	Cytochrome b-c1 complex subunit Rieske, mitochondrial OS=Homo sapiens OX=9606 GN=UQCRFS1 PE=1 SV=2
P51148	RAB5C	9	6	736	0.17479	0.291999	1.35	Group 2	Group 1	Ras-related protein Rab-5C OS=Homo sapiens OX=9606 GN=RAB5C PE=1 SV=2
P08574	CYC1	7	6	450	0.140043	0.264105	2.86	Group 1	Group 2	Cytochrome c1, heme protein, mitochondrial OS=Homo sapiens OX=9606 GN=CYC1 PE=1 SV=3
P84243	H3-3A	7	6	446	0.051387	0.203506	3	Group 1	Group 2	Histone H3.3 OS=Homo sapiens OX=9606 GN=H3-3A PE=1 SV=2
P12270	TPR	7	6	366	0.546833	0.506075	1.04	Group 2	Group 1	Nucleoprotein TPR OS=Homo sapiens OX=9606 GN=TPR PE=1 SV=3
O75923	DYSF	7	6	350	0.0971748	0.235467	7	Group 1	Group 2	Dysferlin OS=Homo sapiens OX=9606 GN=DYSF PE=1 SV=1
Q00839	HNRNPU	7	6	429	0.138399	0.262758	1.71	Group 1	Group 2	Heterogeneous nuclear ribonucleoprotein U OS=Homo sapiens OX=9606 GN=HNRNPU PE=1 SV=6
P06748	NPM1	6	6	730	0.187743	0.303483	1.74	Group 2	Group 1	Nucleophosmin OS=Homo sapiens OX=9606 GN=NPM1 PE=1 SV=2
Q9NX63	CHCHD3	7	6	554	0.184379	0.299716	1.37	Group 2	Group 1	MICOS complex subunit MIC19 OS=Homo sapiens OX=9606 GN=CHCHD3 PE=1 SV=1
Q9NZM1	MYOF	9	6	492	0.0118663	0.127591	5.11	Group 1	Group 2	Myoferlin OS=Homo sapiens OX=9606 GN=MYOF PE=1 SV=1
P42224	STAT1	5	5	257	0.546066	0.506075	2	Group 2	Group 1	Signal transducer and activator of transcription 1-alpha/beta OS=Homo sapiens OX=9606 GN=STAT1 PE=1 SV=2
O00468	AGRN	5	5	435	0.01325	0.127591	15.2	Group 1	Group 2	Agrin OS=Homo sapiens OX=9606 GN=AGRN PE=1 SV=6
P09382	LGALS1	6	5	453	0.190309	0.306464	1.93	Group 1	Group 2	Galectin-1 OS=Homo sapiens OX=9606 GN=LGALS1 PE=1 SV=2
P43243	MATR3	5	5	332	0.776548	0.597522	1.17	Group 1	Group 2	Matrin-3 OS=Homo sapiens OX=9606 GN=MATR3 PE=1 SV=2
P01834	IGKC	6	5	789	0.782109	0.600412	1.46	Group 1	Group 2	Immunoglobulin kappa constant OS=Homo sapiens OX=9606 GN=IGKC PE=1 SV=2
P28799	GRN	5	5	367	0.309211	0.379209	5.23	Group 1	Group 2	Progranulin OS=Homo sapiens OX=9606 GN=GRN PE=1 SV=2
P53007	SLC25A1	5	5	293	0.047906	0.197357	1.89	Group 2	Group 1	Tricarboxylate transport protein, mitochondrial OS=Homo sapiens OX=9606 GN=SLC25A1 PE=1 SV=2
O75165	DNAJC13	5	5	413	0.156064	0.279436	2.55	Group 1	Group 2	DnaJ homolog subfamily C member 13 OS=Homo sapiens OX=9606 GN=DNAJC13 PE=1 SV=5
O94911	ABCA8	5	5	371	0.609763	0.529658	4.51	Group 1	Group 2	ATP-binding cassette sub-family A member 8 OS=Homo sapiens OX=9606 GN=ABCA8 PE=1 SV=3
P25398	RPS12	5	5	364	0.00192157	0.127591	2.98	Group 2	Group 1	40S ribosomal protein S12 OS=Homo sapiens OX=9606 GN=RPS12 PE=1 SV=3
P26373	RPL13	5	5	313	0.012437	0.127591	2.57	Group 2	Group 1	60S ribosomal protein L13 OS=Homo sapiens OX=9606 GN=RPL13 PE=1 SV=4
Q15907	RAB11B	5	5	437	0.0875035	0.230621	1.79	Group 2	Group 1	Ras-related protein Rab-11B OS=Homo sapiens OX=9606 GN=RAB11B PE=1 SV=4
P61313	RPL15	5	5	279	0.000107199	0.0498539	3.07	Group 2	Group 1	60S ribosomal protein L15 OS=Homo sapiens OX=9606 GN=RPL15 PE=1 SV=2
P16070	CD44	5	5	263	0.799668	0.602934	1	Group 2	Group 1	CD44 antigen OS=Homo sapiens OX=9606 GN=CD44 PE=1 SV=3
P02730	SLC4A1	5	5	435	0.265502	0.354832	6.23	Group 1	Group 2	Band 3 anion transport protein OS=Homo sapiens OX=9606 GN=SLC4A1 PE=1 SV=3
P06396	GSN	5	5	380	0.194276	0.31108	1.27	Group 1	Group 2	Gelsolin OS=Homo sapiens OX=9606 GN=GSN PE=1 SV=1
Q16363	LAMA4	5	5	358	0.0158646	0.1288	10.9	Group 1	Group 2	Laminin subunit alpha-4 OS=Homo sapiens OX=9606 GN=LAMA4 PE=1 SV=4
Q9NVH1	DNAJC11	5	5	273	0.285211	0.365075	1.3	Group 2	Group 1	DnaJ homolog subfamily C member 11 OS=Homo sapiens OX=9606 GN=DNAJC11 PE=1 SV=2
P30038	ALDH4A1	5	5	366	0.221251	0.323304	1.49	Group 2	Group 1	Delta-1-pyrroline-5-carboxylate dehydrogenase, mitochondrial OS=Homo sapiens OX=9606 GN=ALDH4A1 PE=1 SV=3
O94826	TOMM70	5	5	371	0.0439704	0.191362	2.16	Group 2	Group 1	Mitochondrial import receptor subunit TOM70 OS=Homo sapiens OX=9606 GN=TOMM70 PE=1 SV=1
Q15084	PDIA6	5	5	465	0.0752493	0.22449	2.22	Group 1	Group 2	Protein disulfide-isomerase A6 OS=Homo sapiens OX=9606 GN=PDIA6 PE=1 SV=1
Q9BTV4	TMEM43	5	5	344	0.0929129	0.233053	1.46	Group 2	Group 1	Transmembrane protein 43 OS=Homo sapiens OX=9606 GN=TMEM43 PE=1 SV=1
Q96GK7	FAHD2A	5	5	436	0.0241259	0.152672	7.1	Group 2	Group 1	Fumarylacetoacetate hydrolase domain-containing protein 2A OS=Homo sapiens OX=9606 GN=FAHD2A PE=1 SV=1
Q9NQ79	CRTAC1	5	5	300	0.954614	0.648657	1.13	Group 1	Group 2	Cartilage acidic protein 1 OS=Homo sapiens OX=9606 GN=CRTAC1 PE=1 SV=2
O94832	MYO1D	6	5	289	0.0695135	0.219068	3.68	Group 1	Group 2	Unconventional myosin-Id OS=Homo sapiens OX=9606 GN=MYO1D PE=1 SV=2
P21291	CSRP1	5	5	597	0.381972	0.418272	1.45	Group 2	Group 1	Cysteine and glycine-rich protein 1 OS=Homo sapiens OX=9606 GN=CSRP1 PE=1 SV=3
Q16836	HADH	5	5	358	0.957167	0.649165	1.26	Group 1	Group 2	Hydroxyacyl-coenzyme A dehydrogenase, mitochondrial OS=Homo sapiens OX=9606 GN=HADH PE=1 SV=3
P18859	ATP5PF	6	5	449	0.0589684	0.208004	3.29	Group 2	Group 1	ATP synthase-coupling factor 6, mitochondrial OS=Homo sapiens OX=9606 GN=ATP5PF PE=1 SV=1
P51572	BCAP31	6	5	489	0.415762	0.435601	1.23	Group 2	Group 1	B-cell receptor-associated protein 31 OS=Homo sapiens OX=9606 GN=BCAP31 PE=1 SV=3
P11310	ACADM	5	5	387	0.0393162	0.186401	2.76	Group 2	Group 1	Medium-chain specific acyl-CoA dehydrogenase, mitochondrial OS=Homo sapiens OX=9606 GN=ACADM PE=1 SV=1
P50213	IDH3A	5	5	310	0.0930948	0.233053	1.41	Group 2	Group 1	Isocitrate dehydrogenase [NAD] subunit alpha, mitochondrial OS=Homo sapiens OX=9606 GN=IDH3A PE=1 SV=1
Q5VT66	MTARC1	5	5	406	0.320235	0.383311	1.74	Group 2	Group 1	Mitochondrial amidoxime-reducing component 1 OS=Homo sapiens OX=9606 GN=MTARC1 PE=1 SV=1
Q9Y2X3	NOP58	5	5	375	0.0105655	0.127591	1.91	Group 2	Group 1	Nucleolar protein 58 OS=Homo sapiens OX=9606 GN=NOP58 PE=1 SV=1
P62841	RPS15	5	5	242	0.101273	0.235467	2.11	Group 2	Group 1	40S ribosomal protein S15 OS=Homo sapiens OX=9606 GN=RPS15 PE=1 SV=2
P09211	GSTP1	5	5	476	0.119002	0.251848	4.88	Group 2	Group 1	Glutathione S-transferase P OS=Homo sapiens OX=9606 GN=GSTP1 PE=1 SV=2
P62249	RPS16	5	5	338	0.0370698	0.180801	2	Group 2	Group 1	40S ribosomal protein S16 OS=Homo sapiens OX=9606 GN=RPS16 PE=1 SV=2
P07900	HSP90AA1	13	5	937	0.726716	0.579563	1.08	Group 2	Group 1	Heat shock protein HSP 90-alpha OS=Homo sapiens OX=9606 GN=HSP90AA1 PE=1 SV=5
P0DMV8	HSPA1A	13	5	953	0.404367	0.429495	1.22	Group 2	Group 1	Heat shock 70 kDa protein 1A OS=Homo sapiens OX=9606 GN=HSPA1A PE=1 SV=1
P20020	ATP2B1	6	5	372	0.144657	0.2694	1.82	Group 1	Group 2	Plasma membrane calcium-transporting ATPase 1 OS=Homo sapiens OX=9606 GN=ATP2B1 PE=1 SV=4
P08865	RPSA	7	5	617	0.011937	0.127591	1.89	Group 2	Group 1	40S ribosomal protein SA OS=Homo sapiens OX=9606 GN=RPSA PE=1 SV=4
P68871	HBB	12	5	1100	0.48862	0.47994	2.27	Group 1	Group 2	Hemoglobin subunit beta OS=Homo sapiens OX=9606 GN=HBB PE=1 SV=2
O94905	ERLIN2	6	5	378	0.145394	0.2694	1.62	Group 1	Group 2	Erlin-2 OS=Homo sapiens OX=9606 GN=ERLIN2 PE=1 SV=1
P62701	RPS4X	11	5	792	0.16574	0.289258	1.63	Group 2	Group 1	40S ribosomal protein S4, X isoform OS=Homo sapiens OX=9606 GN=RPS4X PE=1 SV=2
Q03252	LMNB2	8	5	465	0.603005	0.527025	1.1	Group 1	Group 2	Lamin-B2 OS=Homo sapiens OX=9606 GN=LMNB2 PE=1 SV=4
P49755	TMED10	5	5	551	0.206132	0.314066	1.53	Group 1	Group 2	Transmembrane emp24 domain-containing protein 10 OS=Homo sapiens OX=9606 GN=TMED10 PE=1 SV=2
P09651	HNRNPA1	6	5	305	0.87384	0.62688	3.73	Group 1	Group 2	Heterogeneous nuclear ribonucleoprotein A1 OS=Homo sapiens OX=9606 GN=HNRNPA1 PE=1 SV=5
P20700	LMNB1	8	5	611	0.405467	0.430126	1.33	Group 2	Group 1	Lamin-B1 OS=Homo sapiens OX=9606 GN=LMNB1 PE=1 SV=2
P10412	H1-4	5	5	516	0.264089	0.354059	2.28	Group 1	Group 2	Histone H1.4 OS=Homo sapiens OX=9606 GN=H1-4 PE=1 SV=2
O96008	TOMM40	5	5	330	0.0828391	0.226779	1.93	Group 1	Group 2	Mitochondrial import receptor subunit TOM40 homolog OS=Homo sapiens OX=9606 GN=TOMM40 PE=1 SV=1
P61604	HSPE1	5	5	408	0.221154	0.323304	1.58	Group 2	Group 1	10 kDa heat shock protein, mitochondrial OS=Homo sapiens OX=9606 GN=HSPE1 PE=1 SV=2
P63092	GNAS	6	5	344	0.863016	0.622789	1.2	Group 1	Group 2	Guanine nucleotide-binding protein G(s) subunit alpha isoforms short OS=Homo sapiens OX=9606 GN=GNAS PE=1 SV=1
P23528	CFL1	6	5	610	0.798823	0.602934	1.07	Group 1	Group 2	Cofilin-1 OS=Homo sapiens OX=9606 GN=CFL1 PE=1 SV=3
P62826	RAN	6	5	429	0.743428	0.584884	1.03	Group 1	Group 2	GTP-binding nuclear protein Ran OS=Homo sapiens OX=9606 GN=RAN PE=1 SV=3
Q9Y265	RUVBL1	5	5	308	0.0208624	0.146717	3.26	Group 2	Group 1	RuvB-like 1 OS=Homo sapiens OX=9606 GN=RUVBL1 PE=1 SV=1
P62873	GNB1	8	5	473	0.643973	0.545294	1.15	Group 1	Group 2	Guanine nucleotide-binding protein G(I)/G(S)/G(T) subunit beta-1 OS=Homo sapiens OX=9606 GN=GNB1 PE=1 SV=3
P14868	DARS1	4	4	313	0.0159704	0.1288	1.94	Group 2	Group 1	Aspartate--tRNA ligase, cytoplasmic OS=Homo sapiens OX=9606 GN=DARS1 PE=1 SV=2
P51452	DUSP3	4	4	298	0.00863812	0.127591	2.73	Group 2	Group 1	Dual specificity protein phosphatase 3 OS=Homo sapiens OX=9606 GN=DUSP3 PE=1 SV=1
Q9HDC9	APMAP	4	4	219	0.223625	0.323304	1.46	Group 2	Group 1	Adipocyte plasma membrane-associated protein OS=Homo sapiens OX=9606 GN=APMAP PE=1 SV=2
Q53EL6	PDCD4	4	4	254	0.0202144	0.146717	3.26	Group 2	Group 1	Programmed cell death protein 4 OS=Homo sapiens OX=9606 GN=PDCD4 PE=1 SV=2
Q16555	DPYSL2	4	4	181	0.171104	0.289258	1.63	Group 2	Group 1	Dihydropyrimidinase-related protein 2 OS=Homo sapiens OX=9606 GN=DPYSL2 PE=1 SV=1
O43776	NARS1	4	4	333	0.2006	0.313501	1.45	Group 2	Group 1	Asparagine--tRNA ligase, cytoplasmic OS=Homo sapiens OX=9606 GN=NARS1 PE=1 SV=1
P51991	HNRNPA3	4	4	307	0.754826	0.588189	1.07	Group 1	Group 2	Heterogeneous nuclear ribonucleoprotein A3 OS=Homo sapiens OX=9606 GN=HNRNPA3 PE=1 SV=2
P62979	RPS27A	4	4	185	0.805069	0.604308	2.19	Group 1	Group 2	Ubiquitin-40S ribosomal protein S27a OS=Homo sapiens OX=9606 GN=RPS27A PE=1 SV=2
P00558	PGK1	4	4	377	0.672423	0.557278	1	Group 2	Group 1	Phosphoglycerate kinase 1 OS=Homo sapiens OX=9606 GN=PGK1 PE=1 SV=3
Q86Y39	NDUFA11	4	4	298	0.529236	0.498487	1.05	Group 1	Group 2	NADH dehydrogenase [ubiquinone] 1 alpha subcomplex subunit 11 OS=Homo sapiens OX=9606 GN=NDUFA11 PE=1 SV=3
P54709	ATP1B3	4	4	312	0.943981	0.645907	1.11	Group 1	Group 2	Sodium/potassium-transporting ATPase subunit beta-3 OS=Homo sapiens OX=9606 GN=ATP1B3 PE=1 SV=1
O43678	NDUFA2	4	4	319	0.69189	0.562842	1.09	Group 1	Group 2	NADH dehydrogenase [ubiquinone] 1 alpha subcomplex subunit 2 OS=Homo sapiens OX=9606 GN=NDUFA2 PE=1 SV=3
P14625	HSP90B1	4	4	286	0.084211	0.229057	1.38	Group 1	Group 2	Endoplasmin OS=Homo sapiens OX=9606 GN=HSP90B1 PE=1 SV=1
Q14165	MLEC	4	4	247	0.537746	0.502045	1.11	Group 2	Group 1	Malectin OS=Homo sapiens OX=9606 GN=MLEC PE=1 SV=1
Q9UHF1	EGFL7	4	4	245	0.93206	0.64297	1.31	Group 1	Group 2	Epidermal growth factor-like protein 7 OS=Homo sapiens OX=9606 GN=EGFL7 PE=1 SV=3
Q16658	FSCN1	4	4	265	0.0666608	0.217951	1.66	Group 2	Group 1	Fascin OS=Homo sapiens OX=9606 GN=FSCN1 PE=1 SV=3
P04004	VTN	4	4	207	0.993299	0.657785	1.04	Group 2	Group 1	Vitronectin OS=Homo sapiens OX=9606 GN=VTN PE=1 SV=1
O00148	DDX39A	4	4	234	0.954132	0.648657	1.16	Group 1	Group 2	ATP-dependent RNA helicase DDX39A OS=Homo sapiens OX=9606 GN=DDX39A PE=1 SV=2
Q9H223	EHD4	4	4	309	0.114952	0.248862	1.56	Group 2	Group 1	EH domain-containing protein 4 OS=Homo sapiens OX=9606 GN=EHD4 PE=1 SV=1
Q02338	BDH1	4	4	366	0.151425	0.275766	2.38	Group 2	Group 1	D-beta-hydroxybutyrate dehydrogenase, mitochondrial OS=Homo sapiens OX=9606 GN=BDH1 PE=1 SV=3
O43837	IDH3B	4	4	269	0.460877	0.462465	1.13	Group 2	Group 1	Isocitrate dehydrogenase [NAD] subunit beta, mitochondrial OS=Homo sapiens OX=9606 GN=IDH3B PE=1 SV=2
Q14697	GANAB	4	4	330	0.046511	0.195372	1.95	Group 2	Group 1	Neutral alpha-glucosidase AB OS=Homo sapiens OX=9606 GN=GANAB PE=1 SV=3
P24821	TNC	4	4	313	0.326861	0.386877	6.57	Group 1	Group 2	Tenascin OS=Homo sapiens OX=9606 GN=TNC PE=1 SV=3
Q14956	GPNMB	4	4	287	0.208952	0.315659	7.1	Group 1	Group 2	Transmembrane glycoprotein NMB OS=Homo sapiens OX=9606 GN=GPNMB PE=1 SV=2
P83731	RPL24	4	4	266	0.056908	0.206589	2.23	Group 2	Group 1	60S ribosomal protein L24 OS=Homo sapiens OX=9606 GN=RPL24 PE=1 SV=1
P20674	COX5A	4	4	276	0.0721992	0.219842	2.45	Group 2	Group 1	Cytochrome c oxidase subunit 5A, mitochondrial OS=Homo sapiens OX=9606 GN=COX5A PE=1 SV=2
P62847	RPS24	4	4	310	0.135254	0.262758	1.64	Group 2	Group 1	40S ribosomal protein S24 OS=Homo sapiens OX=9606 GN=RPS24 PE=1 SV=1
P07737	PFN1	4	4	274	0.957702	0.649165	1.61	Group 1	Group 2	Profilin-1 OS=Homo sapiens OX=9606 GN=PFN1 PE=1 SV=2
P40967	PMEL	4	4	427	0.0768593	0.22449	3.82	Group 1	Group 2	Melanocyte protein PMEL OS=Homo sapiens OX=9606 GN=PMEL PE=1 SV=2
P07942	LAMB1	4	4	423	0.117744	0.25061	14.4	Group 1	Group 2	Laminin subunit beta-1 OS=Homo sapiens OX=9606 GN=LAMB1 PE=1 SV=2
P07954	FH	4	4	228	0.0984126	0.235467	3.07	Group 2	Group 1	Fumarate hydratase, mitochondrial OS=Homo sapiens OX=9606 GN=FH PE=1 SV=3
O75396	SEC22B	4	4	230	0.492947	0.481404	1.31	Group 2	Group 1	Vesicle-trafficking protein SEC22b OS=Homo sapiens OX=9606 GN=SEC22B PE=1 SV=4
Q8NBQ5	HSD17B11	4	4	413	0.686346	0.561761	1.07	Group 2	Group 1	Estradiol 17-beta-dehydrogenase 11 OS=Homo sapiens OX=9606 GN=HSD17B11 PE=1 SV=3
P50991	CCT4	4	4	351	0.080152	0.226497	1.66	Group 2	Group 1	T-complex protein 1 subunit delta OS=Homo sapiens OX=9606 GN=CCT4 PE=1 SV=4
O75915	ARL6IP5	4	4	147	0.820296	0.608017	1.09	Group 2	Group 1	PRA1 family protein 3 OS=Homo sapiens OX=9606 GN=ARL6IP5 PE=1 SV=1
Q9P0J0	NDUFA13	4	4	250	0.391152	0.424642	1.28	Group 1	Group 2	NADH dehydrogenase [ubiquinone] 1 alpha subcomplex subunit 13 OS=Homo sapiens OX=9606 GN=NDUFA13 PE=1 SV=3
P62263	RPS14	4	4	262	0.0150345	0.127591	2.47	Group 2	Group 1	40S ribosomal protein S14 OS=Homo sapiens OX=9606 GN=RPS14 PE=1 SV=3
Q9Y3Z3	SAMHD1	4	4	264	0.528566	0.498487	1.8	Group 1	Group 2	Deoxynucleoside triphosphate triphosphohydrolase SAMHD1 OS=Homo sapiens OX=9606 GN=SAMHD1 PE=1 SV=2
P52272	HNRNPM	4	4	258	0.1813	0.296383	1.42	Group 2	Group 1	Heterogeneous nuclear ribonucleoprotein M OS=Homo sapiens OX=9606 GN=HNRNPM PE=1 SV=3
P30084	ECHS1	4	4	285	0.218698	0.32278	1.45	Group 2	Group 1	Enoyl-CoA hydratase, mitochondrial OS=Homo sapiens OX=9606 GN=ECHS1 PE=1 SV=4
Q9Y490	TLN1	4	4	317	0.534802	0.501248	1.44	Group 1	Group 2	Talin-1 OS=Homo sapiens OX=9606 GN=TLN1 PE=1 SV=3
P29401	TKT	4	4	295	0.399717	0.428785	1.17	Group 2	Group 1	Transketolase OS=Homo sapiens OX=9606 GN=TKT PE=1 SV=3
P09543	CNP	4	4	178	0.528183	0.498487	1.19	Group 1	Group 2	2',3'-cyclic-nucleotide 3'-phosphodiesterase OS=Homo sapiens OX=9606 GN=CNP PE=1 SV=2
P08237	PFKM	4	4	198	0.95056	0.648294	1.33	Group 1	Group 2	ATP-dependent 6-phosphofructokinase, muscle type OS=Homo sapiens OX=9606 GN=PFKM PE=1 SV=2
Q709C8	VPS13C	4	4	129	0.0644591	0.216219	3.87	Group 1	Group 2	Vacuolar protein sorting-associated protein 13C OS=Homo sapiens OX=9606 GN=VPS13C PE=1 SV=1
P11766	ADH5	4	4	207	0.0334019	0.174555	3.06	Group 2	Group 1	Alcohol dehydrogenase class-3 OS=Homo sapiens OX=9606 GN=ADH5 PE=1 SV=4
P10909	CLU	4	4	278	0.831085	0.610122	1.07	Group 2	Group 1	Clusterin OS=Homo sapiens OX=9606 GN=CLU PE=1 SV=1
P46459	NSF	4	4	247	0.150339	0.274378	1.35	Group 2	Group 1	Vesicle-fusing ATPase OS=Homo sapiens OX=9606 GN=NSF PE=1 SV=3
Q6UXV4	APOOL	4	4	145	0.181605	0.296383	1.33	Group 2	Group 1	MICOS complex subunit MIC27 OS=Homo sapiens OX=9606 GN=APOOL PE=1 SV=1
P41252	IARS1	4	4	297	0.0345669	0.176718	1.98	Group 2	Group 1	Isoleucine--tRNA ligase, cytoplasmic OS=Homo sapiens OX=9606 GN=IARS1 PE=1 SV=2
P54136	RARS1	4	4	228	0.00011749	0.0498539	2.54	Group 2	Group 1	Arginine--tRNA ligase, cytoplasmic OS=Homo sapiens OX=9606 GN=RARS1 PE=1 SV=2
P20774	OGN	4	4	271	0.954659	0.648657	1.54	Group 1	Group 2	Mimecan OS=Homo sapiens OX=9606 GN=OGN PE=1 SV=1
P23246	SFPQ	4	4	232	0.310971	0.379721	3.29	Group 1	Group 2	Splicing factor, proline- and glutamine-rich OS=Homo sapiens OX=9606 GN=SFPQ PE=1 SV=2
P27708	CAD	4	4	231	0.346751	0.399282	1.34	Group 2	Group 1	CAD protein OS=Homo sapiens OX=9606 GN=CAD PE=1 SV=3
P35914	HMGCL	4	4	204	0.278239	0.361401	1.72	Group 2	Group 1	Hydroxymethylglutaryl-CoA lyase, mitochondrial OS=Homo sapiens OX=9606 GN=HMGCL PE=1 SV=2
P17980	PSMC3	4	4	220	0.139123	0.263542	2.64	Group 2	Group 1	26S proteasome regulatory subunit 6A OS=Homo sapiens OX=9606 GN=PSMC3 PE=1 SV=3
P49792	RANBP2	4	4	276	0.549016	0.507069	1.15	Group 2	Group 1	E3 SUMO-protein ligase RanBP2 OS=Homo sapiens OX=9606 GN=RANBP2 PE=1 SV=2
Q86UX7	FERMT3	4	4	280	0.0298756	0.166802	10.4	Group 1	Group 2	Fermitin family homolog 3 OS=Homo sapiens OX=9606 GN=FERMT3 PE=1 SV=1
Q9GZM7	TINAGL1	4	4	218	0.00350004	0.127591	11.6	Group 1	Group 2	Tubulointerstitial nephritis antigen-like OS=Homo sapiens OX=9606 GN=TINAGL1 PE=1 SV=1
P18621	RPL17	4	4	284	0.0336584	0.174555	2.59	Group 2	Group 1	60S ribosomal protein L17 OS=Homo sapiens OX=9606 GN=RPL17 PE=1 SV=3
O75380	NDUFS6	5	4	428	0.315449	0.382693	1.6	Group 1	Group 2	NADH dehydrogenase [ubiquinone] iron-sulfur protein 6, mitochondrial OS=Homo sapiens OX=9606 GN=NDUFS6 PE=1 SV=1
P46977	STT3A	4	4	234	0.789387	0.602289	1.03	Group 2	Group 1	Dolichyl-diphosphooligosaccharide--protein glycosyltransferase subunit STT3A OS=Homo sapiens OX=9606 GN=STT3A PE=1 SV=2
P61353	RPL27	5	4	268	0.00100681	0.127591	3.92	Group 2	Group 1	60S ribosomal protein L27 OS=Homo sapiens OX=9606 GN=RPL27 PE=1 SV=2
P62899	RPL31	4	4	186	0.0928193	0.233053	1.53	Group 2	Group 1	60S ribosomal protein L31 OS=Homo sapiens OX=9606 GN=RPL31 PE=1 SV=1
P16435	POR	5	4	424	0.24321	0.337808	1.94	Group 1	Group 2	NADPH--cytochrome P450 reductase OS=Homo sapiens OX=9606 GN=POR PE=1 SV=2
O75694	NUP155	5	4	357	0.50978	0.48995	1.18	Group 2	Group 1	Nuclear pore complex protein Nup155 OS=Homo sapiens OX=9606 GN=NUP155 PE=1 SV=1
P62879	GNB2	7	4	510	0.250294	0.341498	1.74	Group 1	Group 2	Guanine nucleotide-binding protein G(I)/G(S)/G(T) subunit beta-2 OS=Homo sapiens OX=9606 GN=GNB2 PE=1 SV=3
P26640	VARS1	5	4	381	0.0142375	0.127591	2.42	Group 2	Group 1	Valine--tRNA ligase OS=Homo sapiens OX=9606 GN=VARS1 PE=1 SV=4
P43304	GPD2	5	4	329	0.192487	0.308799	1.54	Group 1	Group 2	Glycerol-3-phosphate dehydrogenase, mitochondrial OS=Homo sapiens OX=9606 GN=GPD2 PE=1 SV=3
P49368	CCT3	5	4	356	0.00627857	0.127591	2.42	Group 2	Group 1	T-complex protein 1 subunit gamma OS=Homo sapiens OX=9606 GN=CCT3 PE=1 SV=4
Q16795	NDUFA9	5	4	303	0.245342	0.338077	1.62	Group 1	Group 2	NADH dehydrogenase [ubiquinone] 1 alpha subcomplex subunit 9, mitochondrial OS=Homo sapiens OX=9606 GN=NDUFA9 PE=1 SV=2
P51810	GPR143	5	4	314	0.0179404	0.137163	4.76	Group 1	Group 2	G-protein coupled receptor 143 OS=Homo sapiens OX=9606 GN=GPR143 PE=1 SV=2
O95716	RAB3D	5	4	347	0.890068	0.630211	1.17	Group 1	Group 2	Ras-related protein Rab-3D OS=Homo sapiens OX=9606 GN=RAB3D PE=1 SV=1
O00154	ACOT7	5	4	294	0.0626284	0.213453	2.26	Group 2	Group 1	Cytosolic acyl coenzyme A thioester hydrolase OS=Homo sapiens OX=9606 GN=ACOT7 PE=1 SV=3
P21912	SDHB	5	4	368	0.269697	0.356509	1.43	Group 2	Group 1	Succinate dehydrogenase [ubiquinone] iron-sulfur subunit, mitochondrial OS=Homo sapiens OX=9606 GN=SDHB PE=1 SV=3
Q9BSJ8	ESYT1	5	4	377	0.00493641	0.127591	2.55	Group 1	Group 2	Extended synaptotagmin-1 OS=Homo sapiens OX=9606 GN=ESYT1 PE=1 SV=1
P30050	RPL12	5	4	536	0.0208114	0.146717	1.86	Group 2	Group 1	60S ribosomal protein L12 OS=Homo sapiens OX=9606 GN=RPL12 PE=1 SV=1
P05387	RPLP2	6	4	801	0.0258804	0.15824	2.66	Group 2	Group 1	60S acidic ribosomal protein P2 OS=Homo sapiens OX=9606 GN=RPLP2 PE=1 SV=1
P57729	RAB38	5	4	352	0.665821	0.555059	1.2	Group 1	Group 2	Ras-related protein Rab-38 OS=Homo sapiens OX=9606 GN=RAB38 PE=1 SV=1
Q07020	RPL18	5	4	519	0.0289878	0.164915	1.82	Group 2	Group 1	60S ribosomal protein L18 OS=Homo sapiens OX=9606 GN=RPL18 PE=1 SV=2
P62913	RPL11	5	4	277	0.168485	0.289258	1.46	Group 2	Group 1	60S ribosomal protein L11 OS=Homo sapiens OX=9606 GN=RPL11 PE=1 SV=2
P09669	COX6C	4	4	161	0.0762982	0.22449	1.91	Group 2	Group 1	Cytochrome c oxidase subunit 6C OS=Homo sapiens OX=9606 GN=COX6C PE=1 SV=2
P50914	RPL14	4	4	263	0.00245127	0.127591	2.63	Group 2	Group 1	60S ribosomal protein L14 OS=Homo sapiens OX=9606 GN=RPL14 PE=1 SV=4
P48735	IDH2	5	4	414	0.0208193	0.146717	3.57	Group 1	Group 2	Isocitrate dehydrogenase [NADP], mitochondrial OS=Homo sapiens OX=9606 GN=IDH2 PE=1 SV=2
O75367	MACROH2A1	7	4	592	0.0521688	0.204024	3.95	Group 1	Group 2	Core histone macro-H2A.1 OS=Homo sapiens OX=9606 GN=MACROH2A1 PE=1 SV=4
P36957	DLST	4	4	350	0.734473	0.580905	1.13	Group 2	Group 1	Dihydrolipoyllysine-residue succinyltransferase component of 2-oxoglutarate dehydrogenase complex, mitochondrial OS=Homo sapiens OX=9606 GN=DLST PE=1 SV=4
P61204	ARF3	8	4	682	0.6601	0.551916	1.01	Group 2	Group 1	ADP-ribosylation factor 3 OS=Homo sapiens OX=9606 GN=ARF3 PE=1 SV=2
P10606	COX5B	4	4	289	0.0940372	0.233944	1.9	Group 2	Group 1	Cytochrome c oxidase subunit 5B, mitochondrial OS=Homo sapiens OX=9606 GN=COX5B PE=1 SV=2
P18077	RPL35A	4	4	131	0.00284175	0.127591	3.17	Group 2	Group 1	60S ribosomal protein L35a OS=Homo sapiens OX=9606 GN=RPL35A PE=1 SV=2
P61586	RHOA	4	4	276	0.962227	0.650155	1.02	Group 1	Group 2	Transforming protein RhoA OS=Homo sapiens OX=9606 GN=RHOA PE=1 SV=1
P24539	ATP5PB	4	4	269	0.116196	0.249927	1.66	Group 2	Group 1	ATP synthase F(0) complex subunit B1, mitochondrial OS=Homo sapiens OX=9606 GN=ATP5PB PE=1 SV=2
O15400	STX7	4	4	290	0.389374	0.423884	1.51	Group 2	Group 1	Syntaxin-7 OS=Homo sapiens OX=9606 GN=STX7 PE=1 SV=4
P56556	NDUFA6	4	4	209	0.981104	0.657487	1.06	Group 1	Group 2	NADH dehydrogenase [ubiquinone] 1 alpha subcomplex subunit 6 OS=Homo sapiens OX=9606 GN=NDUFA6 PE=1 SV=4
P01857	IGHG1	8	4	509	0.738216	0.582928	1.33	Group 1	Group 2	Immunoglobulin heavy constant gamma 1 OS=Homo sapiens OX=9606 GN=IGHG1 PE=1 SV=1
Q07955	SRSF1	4	4	226	0.929239	0.642347	1.16	Group 1	Group 2	Serine/arginine-rich splicing factor 1 OS=Homo sapiens OX=9606 GN=SRSF1 PE=1 SV=2
P24752	ACAT1	3	3	252	0.678717	0.560534	1.03	Group 2	Group 1	Acetyl-CoA acetyltransferase, mitochondrial OS=Homo sapiens OX=9606 GN=ACAT1 PE=1 SV=1
P61769	B2M	3	3	190	0.0535738	0.204975	2.74	Group 1	Group 2	Beta-2-microglobulin OS=Homo sapiens OX=9606 GN=B2M PE=1 SV=1
O76021	RSL1D1	3	3	158	0.658256	0.551183	1.14	Group 1	Group 2	Ribosomal L1 domain-containing protein 1 OS=Homo sapiens OX=9606 GN=RSL1D1 PE=1 SV=3
P03915	MT-ND5	3	3	169	0.8903	0.630211	1.01	Group 2	Group 1	NADH-ubiquinone oxidoreductase chain 5 OS=Homo sapiens OX=9606 GN=MT-ND5 PE=1 SV=2
Q07960	ARHGAP1	3	3	109	0.205589	0.313801	2.51	Group 1	Group 2	Rho GTPase-activating protein 1 OS=Homo sapiens OX=9606 GN=ARHGAP1 PE=1 SV=1
Q96KR6	FAM210B	3	3	157	0.68896	0.561801	1.01	Group 2	Group 1	Protein FAM210B, mitochondrial OS=Homo sapiens OX=9606 GN=FAM210B PE=1 SV=2
P48643	CCT5	3	3	189	0.108498	0.24229	2.49	Group 2	Group 1	T-complex protein 1 subunit epsilon OS=Homo sapiens OX=9606 GN=CCT5 PE=1 SV=1
Q9BSD7	NTPCR	3	3	172	0.657942	0.551183	1.03	Group 2	Group 1	Cancer-related nucleoside-triphosphatase OS=Homo sapiens OX=9606 GN=NTPCR PE=1 SV=1
Q9Y305	ACOT9	3	3	203	0.614597	0.53168	1.17	Group 2	Group 1	Acyl-coenzyme A thioesterase 9, mitochondrial OS=Homo sapiens OX=9606 GN=ACOT9 PE=1 SV=2
P02671	FGA	3	3	163	0.101154	0.235467	1.57	Group 1	Group 2	Fibrinogen alpha chain OS=Homo sapiens OX=9606 GN=FGA PE=1 SV=2
P39060	COL18A1	3	3	195	0.0100002	0.127591	3.7	Group 1	Group 2	Collagen alpha-1(XVIII) chain OS=Homo sapiens OX=9606 GN=COL18A1 PE=1 SV=5
Q8IWB7	WDFY1	3	3	214	0.55962	0.510842	1.07	Group 2	Group 1	WD repeat and FYVE domain-containing protein 1 OS=Homo sapiens OX=9606 GN=WDFY1 PE=1 SV=1
P30041	PRDX6	3	3	301	0.689712	0.561801	1.04	Group 2	Group 1	Peroxiredoxin-6 OS=Homo sapiens OX=9606 GN=PRDX6 PE=1 SV=3
P51648	ALDH3A2	3	3	197	0.122631	0.2546	1.54	Group 2	Group 1	Aldehyde dehydrogenase family 3 member A2 OS=Homo sapiens OX=9606 GN=ALDH3A2 PE=1 SV=1
P52815	MRPL12	3	3	112	0.0471898	0.196312	3.41	Group 2	Group 1	39S ribosomal protein L12, mitochondrial OS=Homo sapiens OX=9606 GN=MRPL12 PE=1 SV=2
Q3ZCQ8	TIMM50	3	3	359	0.745756	0.584884	1.26	Group 1	Group 2	Mitochondrial import inner membrane translocase subunit TIM50 OS=Homo sapiens OX=9606 GN=TIMM50 PE=1 SV=2
P61163	ACTR1A	3	3	268	0.126006	0.257546	1.63	Group 2	Group 1	Alpha-centractin OS=Homo sapiens OX=9606 GN=ACTR1A PE=1 SV=1
P16219	ACADS	3	3	156	0.351857	0.401814	1.38	Group 2	Group 1	Short-chain specific acyl-CoA dehydrogenase, mitochondrial OS=Homo sapiens OX=9606 GN=ACADS PE=1 SV=1
P62995	TRA2B	3	3	199	0.361202	0.406552	1.25	Group 2	Group 1	Transformer-2 protein homolog beta OS=Homo sapiens OX=9606 GN=TRA2B PE=1 SV=1
O95831	AIFM1	3	3	216	0.568357	0.512978	1.22	Group 2	Group 1	Apoptosis-inducing factor 1, mitochondrial OS=Homo sapiens OX=9606 GN=AIFM1 PE=1 SV=1
P35998	PSMC2	3	3	165	0.0691899	0.219068	3.38	Group 2	Group 1	26S proteasome regulatory subunit 7 OS=Homo sapiens OX=9606 GN=PSMC2 PE=1 SV=3
Q86VP6	CAND1	3	3	158	0.266516	0.355355	1.38	Group 2	Group 1	Cullin-associated NEDD8-dissociated protein 1 OS=Homo sapiens OX=9606 GN=CAND1 PE=1 SV=2
Q86UE4	MTDH	3	3	163	0.199263	0.313501	2.31	Group 1	Group 2	Protein LYRIC OS=Homo sapiens OX=9606 GN=MTDH PE=1 SV=2
P67809	YBX1	3	3	253	0.877149	0.62765	1.09	Group 1	Group 2	Y-box-binding protein 1 OS=Homo sapiens OX=9606 GN=YBX1 PE=1 SV=3
P63104	YWHAZ	4	3	214	0.313576	0.381256	1.45	Group 2	Group 1	14-3-3 protein zeta/delta OS=Homo sapiens OX=9606 GN=YWHAZ PE=1 SV=1
Q13724	MOGS	3	3	206	0.0612897	0.213024	1.54	Group 2	Group 1	Mannosyl-oligosaccharide glucosidase OS=Homo sapiens OX=9606 GN=MOGS PE=1 SV=5
P49257	LMAN1	3	3	211	0.0780599	0.225529	1.93	Group 2	Group 1	Protein ERGIC-53 OS=Homo sapiens OX=9606 GN=LMAN1 PE=1 SV=2
Q9UGP8	SEC63	3	3	154	0.530378	0.499009	1.15	Group 2	Group 1	Translocation protein SEC63 homolog OS=Homo sapiens OX=9606 GN=SEC63 PE=1 SV=2
P28838	LAP3	3	3	159	0.00980993	0.127591	2.3	Group 2	Group 1	Cytosol aminopeptidase OS=Homo sapiens OX=9606 GN=LAP3 PE=1 SV=3
Q9Y3B7	MRPL11	3	3	147	0.108751	0.24229	1.55	Group 2	Group 1	39S ribosomal protein L11, mitochondrial OS=Homo sapiens OX=9606 GN=MRPL11 PE=1 SV=1
Q9BUP0	EFHD1	3	3	230	0.611593	0.530705	1.13	Group 2	Group 1	EF-hand domain-containing protein D1 OS=Homo sapiens OX=9606 GN=EFHD1 PE=1 SV=1
P22234	PAICS	3	3	170	0.408882	0.431535	1.29	Group 1	Group 2	Multifunctional protein ADE2 OS=Homo sapiens OX=9606 GN=PAICS PE=1 SV=3
Q8IXI1	RHOT2	3	3	351	0.887435	0.630211	1.1	Group 1	Group 2	Mitochondrial Rho GTPase 2 OS=Homo sapiens OX=9606 GN=RHOT2 PE=1 SV=2
Q9Y230	RUVBL2	3	3	213	0.011963	0.127591	2.28	Group 2	Group 1	RuvB-like 2 OS=Homo sapiens OX=9606 GN=RUVBL2 PE=1 SV=3
P49189	ALDH9A1	3	3	208	0.0303181	0.168167	3.19	Group 2	Group 1	4-trimethylaminobutyraldehyde dehydrogenase OS=Homo sapiens OX=9606 GN=ALDH9A1 PE=1 SV=3
P39059	COL15A1	3	3	145	0.944523	0.645907	1.86	Group 1	Group 2	Collagen alpha-1(XV) chain OS=Homo sapiens OX=9606 GN=COL15A1 PE=1 SV=2
Q13303	KCNAB2	3	3	211	0.0369035	0.180801	3.96	Group 2	Group 1	Voltage-gated potassium channel subunit beta-2 OS=Homo sapiens OX=9606 GN=KCNAB2 PE=1 SV=2
P49327	FASN	3	3	169	0.89392	0.630211	2.31	Group 1	Group 2	Fatty acid synthase OS=Homo sapiens OX=9606 GN=FASN PE=1 SV=3
O14980	XPO1	3	3	146	0.0939876	0.233944	2.42	Group 2	Group 1	Exportin-1 OS=Homo sapiens OX=9606 GN=XPO1 PE=1 SV=1
Q9Y678	COPG1	3	3	130	0.389594	0.423884	2.38	Group 2	Group 1	Coatomer subunit gamma-1 OS=Homo sapiens OX=9606 GN=COPG1 PE=1 SV=1
Q9BX66	SORBS1	3	3	166	0.639941	0.544175	3.38	Group 1	Group 2	Sorbin and SH3 domain-containing protein 1 OS=Homo sapiens OX=9606 GN=SORBS1 PE=1 SV=3
Q14764	MVP	3	3	140	0.325401	0.386768	2.08	Group 1	Group 2	Major vault protein OS=Homo sapiens OX=9606 GN=MVP PE=1 SV=4
P20591	MX1	3	3	338	0.552568	0.507069	6.9	Group 2	Group 1	Interferon-induced GTP-binding protein Mx1 OS=Homo sapiens OX=9606 GN=MX1 PE=1 SV=4
P00403	MT-CO2	3	3	223	0.999675	0.658166	1.05	Group 1	Group 2	Cytochrome c oxidase subunit 2 OS=Homo sapiens OX=9606 GN=MT-CO2 PE=1 SV=1
P07437	TUBB	27	3	2120	0.0995262	0.235467	1.8	Group 2	Group 1	Tubulin beta chain OS=Homo sapiens OX=9606 GN=TUBB PE=1 SV=2
P62857	RPS28	3	3	192	0.454686	0.461015	1.08	Group 2	Group 1	40S ribosomal protein S28 OS=Homo sapiens OX=9606 GN=RPS28 PE=1 SV=1
O95169	NDUFB8	3	3	172	0.925793	0.641145	1.53	Group 2	Group 1	NADH dehydrogenase [ubiquinone] 1 beta subcomplex subunit 8, mitochondrial OS=Homo sapiens OX=9606 GN=NDUFB8 PE=1 SV=1
P62910	RPL32	3	3	128	0.0467336	0.195372	2.02	Group 2	Group 1	60S ribosomal protein L32 OS=Homo sapiens OX=9606 GN=RPL32 PE=1 SV=2
Q15005	SPCS2	3	3	133	0.0776089	0.225529	1.35	Group 1	Group 2	Signal peptidase complex subunit 2 OS=Homo sapiens OX=9606 GN=SPCS2 PE=1 SV=3
O15260	SURF4	3	3	387	0.174526	0.291999	1.85	Group 1	Group 2	Surfeit locus protein 4 OS=Homo sapiens OX=9606 GN=SURF4 PE=1 SV=3
Q92616	GCN1	3	3	120	0.171058	0.289258	1.87	Group 2	Group 1	eIF-2-alpha kinase activator GCN1 OS=Homo sapiens OX=9606 GN=GCN1 PE=1 SV=6
Q14376	GALE	3	3	186	0.0101973	0.127591	5.54	Group 2	Group 1	UDP-glucose 4-epimerase OS=Homo sapiens OX=9606 GN=GALE PE=1 SV=2
Q01813	PFKP	3	3	256	0.60842	0.529495	4.01	Group 1	Group 2	ATP-dependent 6-phosphofructokinase, platelet type OS=Homo sapiens OX=9606 GN=PFKP PE=1 SV=2
P43121	MCAM	3	3	245	0.0279081	0.162221	11.2	Group 1	Group 2	Cell surface glycoprotein MUC18 OS=Homo sapiens OX=9606 GN=MCAM PE=1 SV=2
Q16655	MLANA	3	3	152	0.577408	0.516919	1.7	Group 2	Group 1	Melanoma antigen recognized by T-cells 1 OS=Homo sapiens OX=9606 GN=MLANA PE=1 SV=1
Q9H2U2	PPA2	3	3	166	0.168483	0.289258	1.82	Group 2	Group 1	Inorganic pyrophosphatase 2, mitochondrial OS=Homo sapiens OX=9606 GN=PPA2 PE=1 SV=2
Q09666	AHNAK	3	3	168	0.0160876	0.1288	2.16	Group 2	Group 1	Neuroblast differentiation-associated protein AHNAK OS=Homo sapiens OX=9606 GN=AHNAK PE=1 SV=2
O00429	DNM1L	3	3	300	0.819377	0.608017	1.06	Group 2	Group 1	Dynamin-1-like protein OS=Homo sapiens OX=9606 GN=DNM1L PE=1 SV=2
P02749	APOH	3	3	98.4	0.102005	0.235928	2.52	Group 1	Group 2	Beta-2-glycoprotein 1 OS=Homo sapiens OX=9606 GN=APOH PE=1 SV=3
P21589	NT5E	3	3	104	0.427057	0.441549	3.21	Group 1	Group 2	5'-nucleotidase OS=Homo sapiens OX=9606 GN=NT5E PE=1 SV=1
Q96EY7	PTCD3	3	3	124	0.211452	0.318172	1.43	Group 2	Group 1	Pentatricopeptide repeat domain-containing protein 3, mitochondrial OS=Homo sapiens OX=9606 GN=PTCD3 PE=1 SV=3
O75521	ECI2	3	3	196	0.0326711	0.174555	1.9	Group 1	Group 2	Enoyl-CoA delta isomerase 2 OS=Homo sapiens OX=9606 GN=ECI2 PE=1 SV=4
Q9Y3E5	PTRH2	3	3	288	0.162512	0.287325	2.16	Group 1	Group 2	Peptidyl-tRNA hydrolase 2, mitochondrial OS=Homo sapiens OX=9606 GN=PTRH2 PE=1 SV=1
P08758	ANXA5	3	3	184	0.326617	0.386877	1.15	Group 2	Group 1	Annexin A5 OS=Homo sapiens OX=9606 GN=ANXA5 PE=1 SV=2
Q96I59	NARS2	3	3	172	0.0687953	0.219068	2.61	Group 2	Group 1	Probable asparagine--tRNA ligase, mitochondrial OS=Homo sapiens OX=9606 GN=NARS2 PE=1 SV=3
Q9H9P8	L2HGDH	3	3	210	0.0765466	0.22449	2.22	Group 2	Group 1	L-2-hydroxyglutarate dehydrogenase, mitochondrial OS=Homo sapiens OX=9606 GN=L2HGDH PE=1 SV=3
Q9Y5X3	SNX5	3	3	111	0.99867	0.658014	1.08	Group 1	Group 2	Sorting nexin-5 OS=Homo sapiens OX=9606 GN=SNX5 PE=1 SV=1
P22102	GART	3	3	162	0.153659	0.279075	1.4	Group 2	Group 1	Trifunctional purine biosynthetic protein adenosine-3 OS=Homo sapiens OX=9606 GN=GART PE=1 SV=1
P23786	CPT2	3	3	271	0.158469	0.283127	2	Group 2	Group 1	Carnitine O-palmitoyltransferase 2, mitochondrial OS=Homo sapiens OX=9606 GN=CPT2 PE=1 SV=2
Q92896	GLG1	3	3	142	0.00135364	0.127591	2.94	Group 1	Group 2	Golgi apparatus protein 1 OS=Homo sapiens OX=9606 GN=GLG1 PE=1 SV=2
Q8TCT9	HM13	3	3	116	0.122904	0.2546	3.12	Group 1	Group 2	Minor histocompatibility antigen H13 OS=Homo sapiens OX=9606 GN=HM13 PE=1 SV=1
Q16270	IGFBP7	3	3	267	0.329646	0.387472	32.8	Group 1	Group 2	Insulin-like growth factor-binding protein 7 OS=Homo sapiens OX=9606 GN=IGFBP7 PE=1 SV=1
Q99572	P2RX7	3	3	221	0.168599	0.289258	1.96	Group 1	Group 2	P2X purinoceptor 7 OS=Homo sapiens OX=9606 GN=P2RX7 PE=1 SV=4
P60953	CDC42	4	3	263	0.203558	0.313801	1.51	Group 1	Group 2	Cell division control protein 42 homolog OS=Homo sapiens OX=9606 GN=CDC42 PE=1 SV=2
P62266	RPS23	3	3	253	0.0351327	0.178535	2.24	Group 2	Group 1	40S ribosomal protein S23 OS=Homo sapiens OX=9606 GN=RPS23 PE=1 SV=3
P15880	RPS2	3	3	164	0.010353	0.127591	2.89	Group 2	Group 1	40S ribosomal protein S2 OS=Homo sapiens OX=9606 GN=RPS2 PE=1 SV=2
O14949	UQCRQ	3	3	216	0.54436	0.50544	1.31	Group 2	Group 1	Cytochrome b-c1 complex subunit 8 OS=Homo sapiens OX=9606 GN=UQCRQ PE=1 SV=4
P62851	RPS25	3	3	198	0.179749	0.296383	1.48	Group 2	Group 1	40S ribosomal protein S25 OS=Homo sapiens OX=9606 GN=RPS25 PE=1 SV=1
P61026	RAB10	5	3	381	0.0723554	0.219842	2.2	Group 1	Group 2	Ras-related protein Rab-10 OS=Homo sapiens OX=9606 GN=RAB10 PE=1 SV=1
P08123	COL1A2	5	3	501	0.705593	0.570832	1.22	Group 2	Group 1	Collagen alpha-2(I) chain OS=Homo sapiens OX=9606 GN=COL1A2 PE=1 SV=7
P61020	RAB5B	5	3	367	0.217144	0.322591	1.4	Group 2	Group 1	Ras-related protein Rab-5B OS=Homo sapiens OX=9606 GN=RAB5B PE=1 SV=1
P04899	GNAI2	5	3	279	0.292775	0.369049	1.52	Group 1	Group 2	Guanine nucleotide-binding protein G(i) subunit alpha-2 OS=Homo sapiens OX=9606 GN=GNAI2 PE=1 SV=3
P78371	CCT2	4	3	489	0.0976484	0.235467	1.8	Group 2	Group 1	T-complex protein 1 subunit beta OS=Homo sapiens OX=9606 GN=CCT2 PE=1 SV=4
P50990	CCT8	4	3	255	0.0541028	0.204975	3.17	Group 2	Group 1	T-complex protein 1 subunit theta OS=Homo sapiens OX=9606 GN=CCT8 PE=1 SV=4
P04075	ALDOA	5	3	366	0.758529	0.589244	1.21	Group 2	Group 1	Fructose-bisphosphate aldolase A OS=Homo sapiens OX=9606 GN=ALDOA PE=1 SV=2
P19367	HK1	4	3	234	0.0493202	0.200395	2.87	Group 1	Group 2	Hexokinase-1 OS=Homo sapiens OX=9606 GN=HK1 PE=1 SV=3
Q15365	PCBP1	5	3	439	0.430098	0.443449	1.2	Group 2	Group 1	Poly(rC)-binding protein 1 OS=Homo sapiens OX=9606 GN=PCBP1 PE=1 SV=2
Q15366	PCBP2	5	3	363	0.846218	0.616402	1.26	Group 1	Group 2	Poly(rC)-binding protein 2 OS=Homo sapiens OX=9606 GN=PCBP2 PE=1 SV=1
P62753	RPS6	4	3	220	0.0381417	0.181848	1.93	Group 2	Group 1	40S ribosomal protein S6 OS=Homo sapiens OX=9606 GN=RPS6 PE=1 SV=1
P60866	RPS20	4	3	338	0.063701	0.214524	1.93	Group 2	Group 1	40S ribosomal protein S20 OS=Homo sapiens OX=9606 GN=RPS20 PE=1 SV=1
P05091	ALDH2	4	3	217	0.379948	0.416594	1.89	Group 2	Group 1	Aldehyde dehydrogenase, mitochondrial OS=Homo sapiens OX=9606 GN=ALDH2 PE=1 SV=2
P11216	PYGB	5	3	353	0.0898825	0.231407	2.97	Group 2	Group 1	Glycogen phosphorylase, brain form OS=Homo sapiens OX=9606 GN=PYGB PE=1 SV=5
P51553	IDH3G	4	3	165	0.829141	0.610122	1.02	Group 2	Group 1	Isocitrate dehydrogenase [NAD] subunit gamma, mitochondrial OS=Homo sapiens OX=9606 GN=IDH3G PE=1 SV=1
O95168	NDUFB4	4	3	293	0.758807	0.589244	1.09	Group 1	Group 2	NADH dehydrogenase [ubiquinone] 1 beta subcomplex subunit 4 OS=Homo sapiens OX=9606 GN=NDUFB4 PE=1 SV=3
Q8TEM1	NUP210	4	3	214	0.613031	0.530867	1.07	Group 2	Group 1	Nuclear pore membrane glycoprotein 210 OS=Homo sapiens OX=9606 GN=NUP210 PE=1 SV=3
P51888	PRELP	4	3	247	0.426653	0.441549	2.27	Group 1	Group 2	Prolargin OS=Homo sapiens OX=9606 GN=PRELP PE=1 SV=1
P46779	RPL28	4	3	174	0.0292137	0.164915	3.23	Group 2	Group 1	60S ribosomal protein L28 OS=Homo sapiens OX=9606 GN=RPL28 PE=1 SV=3
Q92947	GCDH	4	3	270	0.100685	0.235467	1.83	Group 2	Group 1	Glutaryl-CoA dehydrogenase, mitochondrial OS=Homo sapiens OX=9606 GN=GCDH PE=1 SV=1
P05141	SLC25A5	9	3	555	0.818678	0.608017	1.17	Group 1	Group 2	ADP/ATP translocase 2 OS=Homo sapiens OX=9606 GN=SLC25A5 PE=1 SV=7
P11021	HSPA5	4	3	457	0.512108	0.491074	1.24	Group 2	Group 1	Endoplasmic reticulum chaperone BiP OS=Homo sapiens OX=9606 GN=HSPA5 PE=1 SV=2
Q9BQ69	MACROD1	4	3	341	0.346671	0.399282	2.14	Group 1	Group 2	ADP-ribose glycohydrolase MACROD1 OS=Homo sapiens OX=9606 GN=MACROD1 PE=1 SV=2
P06737	PYGL	4	3	280	0.0221014	0.147688	1.87	Group 2	Group 1	Glycogen phosphorylase, liver form OS=Homo sapiens OX=9606 GN=PYGL PE=1 SV=4
P84095	RHOG	4	3	257	0.995019	0.657785	1.08	Group 1	Group 2	Rho-related GTP-binding protein RhoG OS=Homo sapiens OX=9606 GN=RHOG PE=1 SV=1
P62854	RPS26	3	3	201	0.086833	0.229567	1.76	Group 2	Group 1	40S ribosomal protein S26 OS=Homo sapiens OX=9606 GN=RPS26 PE=1 SV=3
P56385	ATP5ME	3	3	189	0.0552047	0.206386	1.88	Group 2	Group 1	ATP synthase subunit e, mitochondrial OS=Homo sapiens OX=9606 GN=ATP5ME PE=1 SV=2
P40227	CCT6A	5	3	430	0.0997132	0.235467	1.96	Group 2	Group 1	T-complex protein 1 subunit zeta OS=Homo sapiens OX=9606 GN=CCT6A PE=1 SV=3
P07858	CTSB	3	3	279	0.32809	0.387415	2.59	Group 1	Group 2	Cathepsin B OS=Homo sapiens OX=9606 GN=CTSB PE=1 SV=3
Q9Y394	DHRS7	3	3	340	0.727818	0.579563	1.27	Group 1	Group 2	Dehydrogenase/reductase SDR family member 7 OS=Homo sapiens OX=9606 GN=DHRS7 PE=1 SV=1
P50995	ANXA11	3	3	191	0.417538	0.436384	3.41	Group 1	Group 2	Annexin A11 OS=Homo sapiens OX=9606 GN=ANXA11 PE=1 SV=1
O75306	NDUFS2	3	3	317	0.998514	0.658014	1.02	Group 1	Group 2	NADH dehydrogenase [ubiquinone] iron-sulfur protein 2, mitochondrial OS=Homo sapiens OX=9606 GN=NDUFS2 PE=1 SV=2
Q6NUK1	SLC25A24	3	3	244	0.0532329	0.204975	2.24	Group 2	Group 1	Calcium-binding mitochondrial carrier protein SCaMC-1 OS=Homo sapiens OX=9606 GN=SLC25A24 PE=1 SV=2
Q02543	RPL18A	3	3	216	0.0115767	0.127591	2.35	Group 2	Group 1	60S ribosomal protein L18a OS=Homo sapiens OX=9606 GN=RPL18A PE=1 SV=2
O95298	NDUFC2	3	3	107	0.3647	0.406846	1.54	Group 2	Group 1	NADH dehydrogenase [ubiquinone] 1 subunit C2 OS=Homo sapiens OX=9606 GN=NDUFC2 PE=1 SV=1
Q04837	SSBP1	3	3	222	0.0563427	0.206589	1.75	Group 2	Group 1	Single-stranded DNA-binding protein, mitochondrial OS=Homo sapiens OX=9606 GN=SSBP1 PE=1 SV=1
Q8IV08	PLD3	3	3	196	0.0983931	0.235467	7.12	Group 1	Group 2	5'-3' exonuclease PLD3 OS=Homo sapiens OX=9606 GN=PLD3 PE=1 SV=1
P04080	CSTB	3	3	153	0.552645	0.507069	3.33	Group 1	Group 2	Cystatin-B OS=Homo sapiens OX=9606 GN=CSTB PE=1 SV=2
Q07021	C1QBP	3	3	298	0.0977995	0.235467	2.87	Group 2	Group 1	Complement component 1 Q subcomponent-binding protein, mitochondrial OS=Homo sapiens OX=9606 GN=C1QBP PE=1 SV=1
P06753	TPM3	3	3	169	0.668245	0.555987	1.05	Group 2	Group 1	Tropomyosin alpha-3 chain OS=Homo sapiens OX=9606 GN=TPM3 PE=1 SV=2
P61421	ATP6V0D1	3	3	236	0.133108	0.261488	1.68	Group 2	Group 1	V-type proton ATPase subunit d 1 OS=Homo sapiens OX=9606 GN=ATP6V0D1 PE=1 SV=1
Q96AG4	LRRC59	3	3	146	0.433557	0.444458	1.13	Group 2	Group 1	Leucine-rich repeat-containing protein 59 OS=Homo sapiens OX=9606 GN=LRRC59 PE=1 SV=1
Q9Y3U8	RPL36	3	3	181	0.0157353	0.1288	2.36	Group 2	Group 1	60S ribosomal protein L36 OS=Homo sapiens OX=9606 GN=RPL36 PE=1 SV=3
P43307	SSR1	3	3	150	0.542215	0.504552	1.15	Group 1	Group 2	Translocon-associated protein subunit alpha OS=Homo sapiens OX=9606 GN=SSR1 PE=1 SV=3
Q03135	CAV1	3	3	152	0.0209817	0.146717	1.97	Group 1	Group 2	Caveolin-1 OS=Homo sapiens OX=9606 GN=CAV1 PE=1 SV=4
Q13510	ASAH1	3	3	197	0.617959	0.534045	1.63	Group 1	Group 2	Acid ceramidase OS=Homo sapiens OX=9606 GN=ASAH1 PE=1 SV=5
P04439	HLA-A	6	3	519	0.0621167	0.213423	3.19	Group 1	Group 2	HLA class I histocompatibility antigen, A alpha chain OS=Homo sapiens OX=9606 GN=HLA-A PE=1 SV=2
O15173	PGRMC2	3	3	218	0.991767	0.657785	1.02	Group 1	Group 2	Membrane-associated progesterone receptor component 2 OS=Homo sapiens OX=9606 GN=PGRMC2 PE=1 SV=1
P07919	UQCRH	3	3	277	0.873718	0.62688	1.01	Group 1	Group 2	Cytochrome b-c1 complex subunit 6, mitochondrial OS=Homo sapiens OX=9606 GN=UQCRH PE=1 SV=2
P51159	RAB27A	3	3	248	0.590618	0.522114	1.21	Group 2	Group 1	Ras-related protein Rab-27A OS=Homo sapiens OX=9606 GN=RAB27A PE=1 SV=3
