# Supplementary material for: Revealing the structural microenvironment of high metastatic risk uveal melanomas following decellularisation
Source: Sci Rep. 2024 Nov 5;14:26811. doi: 10.1038/s41598-024-78171-2 (PMC11538295; doi:10.1038/s41598-024-78171-2)
Supplement: Supplementary file 2 — Supplementary Material 2 [file 41598_2024_78171_MOESM2_ESM.xlsx]

## Sheet: All
Accession	Gene_Names	Peptides	Unique peptides	Confidence score	Anova (p)	q Value	Max fold change	Highest Mean	Lowest Mean	Division	Category	Gene Name
P02452	COL1A1	7	7	475	0.94194	0.64518	1.04	Group 2	Group 1	Core matrisome	Collagens	collagen, type I, alpha 1
P04004	VTN	4	4	207	0.993299	0.657785	1.04	Group 2	Group 1	Core matrisome	ECM Glycoproteins	vitronectin
P02751	FN1	27	25	1890	0.850135	0.617655	1.15	Group 1	Group 2	Core matrisome	ECM Glycoproteins	fibronectin 1
P08758	ANXA5	3	3	184	0.326617	0.386877	1.15	Group 2	Group 1	Matrisome-associated	ECM-affiliated Proteins	annexin A5
P08123	COL1A2	5	3	501	0.705593	0.570832	1.22	Group 2	Group 1	Core matrisome	Collagens	collagen, type I, alpha 2
P07339	CTSD	11	11	645	0.414905	0.435241	1.23	Group 2	Group 1	Matrisome-associated	ECM Regulators	cathepsin D
P21980	TGM2	13	12	1050	0.379684	0.416594	1.25	Group 1	Group 2	Matrisome-associated	ECM Regulators	transglutaminase 2 (C polypeptide, protein-glutamine-gamma-glutamyltransferase)
Q15063	POSTN	14	13	1070	0.621544	0.535507	1.29	Group 2	Group 1	Core matrisome	ECM Glycoproteins	periostin, osteoblast specific factor
Q9UHF1	EGFL7	4	4	245	0.93206	0.64297	1.31	Group 1	Group 2	Matrisome-associated	Secreted Factors	EGF-like-domain, multiple 7
O60486	PLXNC1	7	7	402	0.392427	0.424642	1.48	Group 1	Group 2	Matrisome-associated	ECM-affiliated Proteins	plexin C1
P20774	OGN	4	4	271	0.954659	0.648657	1.54	Group 1	Group 2	Core matrisome	Proteoglycans	osteoglycin
P02671	FGA	3	3	163	0.101154	0.235467	1.57	Group 1	Group 2	Core matrisome	ECM Glycoproteins	fibrinogen alpha chain
P21810	BGN	10	10	862	0.608952	0.529495	1.73	Group 1	Group 2	Core matrisome	Proteoglycans	biglycan
P39059	COL15A1	3	3	145	0.944523	0.645907	1.86	Group 1	Group 2	Core matrisome	Collagens	collagen, type XV, alpha 1
P09382	LGALS1	6	5	453	0.190309	0.306464	1.93	Group 1	Group 2	Matrisome-associated	ECM-affiliated Proteins	lectin, galactoside-binding, soluble, 1
P49257	LMAN1	3	3	211	0.0780599	0.225529	1.93	Group 2	Group 1	Matrisome-associated	ECM-affiliated Proteins	lectin, mannose-binding, 1
P07355	ANXA2	10	9	738	0.905958	0.633835	1.99	Group 1	Group 2	Matrisome-associated	ECM-affiliated Proteins	annexin A2
P51888	PRELP	4	3	247	0.426653	0.441549	2.27	Group 1	Group 2	Core matrisome	Proteoglycans	proline/arginine-rich end leucine-rich repeat protein
P17931	LGALS3	6	6	401	0.378188	0.416277	2.38	Group 1	Group 2	Matrisome-associated	ECM-affiliated Proteins	lectin, galactoside-binding, soluble, 3
P35555	FBN1	62	58	4850	0.0907192	0.231895	2.47	Group 1	Group 2	Core matrisome	ECM Glycoproteins	fibrillin 1
P50454	SERPINH1	9	9	885	0.181554	0.296383	2.57	Group 1	Group 2	Matrisome-associated	ECM Regulators	serpin peptidase inhibitor, clade H (heat shock protein 47), member 1, (collagen binding protein 1)
P07858	CTSB	3	3	279	0.32809	0.387415	2.59	Group 1	Group 2	Matrisome-associated	ECM Regulators	cathepsin B
Q9Y6C2	EMILIN1	11	11	1230	0.334544	0.391062	2.96	Group 1	Group 2	Core matrisome	ECM Glycoproteins	elastin microfibril interfacer 1
P12110	COL6A2	18	18	1400	0.0671129	0.21822	3.16	Group 1	Group 2	Core matrisome	Collagens	collagen, type VI, alpha 2
P04080	CSTB	3	3	153	0.552645	0.507069	3.33	Group 1	Group 2	Matrisome-associated	ECM Regulators	cystatin B (stefin B)
P50995	ANXA11	3	3	191	0.417538	0.436384	3.41	Group 1	Group 2	Matrisome-associated	ECM-affiliated Proteins	annexin A11
P12109	COL6A1	17	17	1450	0.0433984	0.19067	3.67	Group 1	Group 2	Core matrisome	Collagens	collagen, type VI, alpha 1
P12111	COL6A3	83	79	7180	0.0495243	0.200395	3.7	Group 1	Group 2	Core matrisome	Collagens	collagen, type VI, alpha 3
P39060	COL18A1	3	3	195	0.0100002	0.127591	3.7	Group 1	Group 2	Core matrisome	Collagens	collagen, type XVIII, alpha 1
P98160	HSPG2	47	46	4310	0.0217333	0.147552	3.98	Group 1	Group 2	Core matrisome	Proteoglycans	heparan sulfate proteoglycan 2
P01023	A2M	7	6	452	0.160128	0.284295	4.37	Group 1	Group 2	Matrisome-associated	ECM Regulators	alpha-2-macroglobulin
Q15582	TGFBI	14	12	1000	0.0136059	0.127591	4.45	Group 1	Group 2	Core matrisome	ECM Glycoproteins	transforming growth factor, beta-induced, 68kDa
P08572	COL4A2	11	11	1030	0.0148861	0.127591	5.25	Group 1	Group 2	Core matrisome	Collagens	collagen, type IV, alpha 2
P15502	ELN	7	7	656	0.526922	0.498487	5.91	Group 1	Group 2	Core matrisome	ECM Glycoproteins	elastin
O15230	LAMA5	26	26	2170	0.0253892	0.15824	6.3	Group 1	Group 2	Core matrisome	ECM Glycoproteins	laminin, alpha 5
P24821	TNC	4	4	313	0.326861	0.386877	6.57	Group 1	Group 2	Core matrisome	ECM Glycoproteins	tenascin C
Q14112	NID2	7	7	400	0.000915669	0.127591	7.23	Group 1	Group 2	Core matrisome	ECM Glycoproteins	nidogen 2 (osteonidogen)
P14543	NID1	7	7	414	0.0129356	0.127591	7.7	Group 1	Group 2	Core matrisome	ECM Glycoproteins	nidogen 1
P11047	LAMC1	25	24	2020	0.0070527	0.127591	7.97	Group 1	Group 2	Core matrisome	ECM Glycoproteins	laminin, gamma 1 (formerly LAMB2)
Q16363	LAMA4	5	5	358	0.0158646	0.1288	10.9	Group 1	Group 2	Core matrisome	ECM Glycoproteins	laminin, alpha 4
P55268	LAMB2	25	25	2030	0.00408891	0.127591	11.3	Group 1	Group 2	Core matrisome	ECM Glycoproteins	laminin, beta 2 (laminin S)
Q9GZM7	TINAGL1	4	4	218	0.00350004	0.127591	11.6	Group 1	Group 2	Core matrisome	ECM Glycoproteins	tubulointerstitial nephritis antigen-like 1
P07942	LAMB1	4	4	423	0.117744	0.25061	14.4	Group 1	Group 2	Core matrisome	ECM Glycoproteins	laminin, beta 1
O00468	AGRN	5	5	435	0.01325	0.127591	15.2	Group 1	Group 2	Core matrisome	ECM Glycoproteins	agrin
Q16270	IGFBP7	3	3	267	0.329646	0.387472	32.8	Group 1	Group 2	Core matrisome	ECM Glycoproteins	insulin-like growth factor binding protein 7
