# Supplementary material for: Revealing the structural microenvironment of high metastatic risk uveal melanomas following decellularisation
Source: Sci Rep. 2024 Nov 5;14:26811. doi: 10.1038/s41598-024-78171-2 (PMC11538295; doi:10.1038/s41598-024-78171-2)
Supplement: Supplementary file 4 — Supplementary Material 4 [file 41598_2024_78171_MOESM4_ESM.xlsx]

## Sheet: Secretome
Accession	Peptide count	Unique peptides	Confidence score	pval	Max_fold_change	Highest_Mean	Lowest mean condition	Division	Category	Gene Name
Q92743	7	7	442.47	4.70914e-10	20.6588	High risk	Normal	Matrisome-associated	ECM Regulators	HtrA serine peptidase 1
P11047	29	29	1853.78	4.46246e-09	17.3884	High risk	Normal	Core matrisome	ECM Glycoproteins	laminin, gamma 1 (formerly LAMB2)
P18065	10	10	739.1	1.71971e-07	71.7484	Low risk	Normal	Core matrisome	ECM Glycoproteins	insulin-like growth factor binding protein 2, 36kDa
P07942	20	18	1110.59	3.19523e-07	13.93	Low risk	Normal	Core matrisome	ECM Glycoproteins	laminin, beta 1
O15230	22	22	1355.34	7.58073e-07	8.14431	High risk	Normal	Core matrisome	ECM Glycoproteins	laminin, alpha 5
Q96GW7	17	16	953.29	1.20617e-06	39.9928	Normal	High risk	Core matrisome	Proteoglycans	brevican
P13674	6	6	336.49	1.33537e-06	9.65865	High risk	Normal	Matrisome-associated	ECM Regulators	prolyl 4-hydroxylase, alpha polypeptide I
P04083	11	11	834.72	1.46876e-06	15.5958	Low risk	Normal	Matrisome-associated	ECM-affiliated Proteins	annexin A1
P02751	84	84	7130.93	2.57411e-06	117.234	Low risk	Normal	Core matrisome	ECM Glycoproteins	fibronectin 1
Q6UVK1	29	28	1590.71	2.84205e-06	11.3846	High risk	Normal	Matrisome-associated	ECM-affiliated Proteins	chondroitin sulfate proteoglycan 4
Q13214	3	3	145.9	3.58278e-06	53.7218	Low risk	Normal	Matrisome-associated	ECM-affiliated Proteins	sema domain, immunoglobulin domain (Ig), short basic domain, secreted, (semaphorin) 3B
Q8IUX7	8	6	407.11	6.68664e-06	11.0888	High risk	Normal	Core matrisome	ECM Glycoproteins	AE binding protein 1
P39060	5	5	293.21	9.03972e-06	4.86598	High risk	Normal	Core matrisome	Collagens	collagen, type XVIII, alpha 1
P55268;A4D0S4	10	10	483.23	9.3596e-06	9.91922	High risk	Normal	Core matrisome	ECM Glycoproteins	laminin, beta 2 (laminin S)
P23142	8	7	379.52	9.39209e-06	12.0982	Low risk	Normal	Core matrisome	ECM Glycoproteins	fibulin 1
P12107	5	5	292.95	1.33471e-05	25.3311	Low risk	Normal	Core matrisome	Collagens	collagen, type XI, alpha 1
P07996	26	24	1435.8	1.58313e-05	28.5246	Low risk	Normal	Core matrisome	ECM Glycoproteins	thrombospondin 1
Q9Y240	5	5	307.73	1.60939e-05	18.1649	Low risk	Normal	Matrisome-associated	ECM-affiliated Proteins	C-type lectin domain family 11, member A
P13497;Q9Y6L7	9	8	437.68	1.68388e-05	7.92544	Low risk	Normal	Matrisome-associated	ECM Regulators	bone morphogenetic protein 1
P01033	7	6	446.15	2.1269e-05	9.73974	High risk	Normal	Matrisome-associated	ECM Regulators	TIMP metallopeptidase inhibitor 1
Q02809;Q6ZSZ5	16	16	942.17	2.60496e-05	8.41317	Low risk	Normal	Matrisome-associated	ECM Regulators	procollagen-lysine 1, 2-oxoglutarate 5-dioxygenase 1
P08572	15	15	830.77	3.15902e-05	25.3939	High risk	Normal	Core matrisome	Collagens	collagen, type IV, alpha 2
P17931	8	6	639.04	3.42318e-05	15.6863	Normal	Low risk	Matrisome-associated	ECM-affiliated Proteins	lectin, galactoside-binding, soluble, 3
P12109	12	12	914.33	3.88217e-05	12.2974	High risk	Normal	Core matrisome	Collagens	collagen, type VI, alpha 1
Q92626	17	16	879.46	4.27967e-05	22.2128	Low risk	Normal	Core matrisome	ECM Glycoproteins	peroxidasin homolog (Drosophila)
P48745	9	9	638.09	5.00348e-05	76.7179	High risk	Normal	Core matrisome	ECM Glycoproteins	nephroblastoma overexpressed gene
O00468	30	29	1650.33	6.13906e-05	8.91854	High risk	Normal	Core matrisome	ECM Glycoproteins	agrin
P25391;P24043	14	13	648.55	6.86349e-05	4.86852	High risk	Normal	Core matrisome	ECM Glycoproteins	laminin, alpha 1
P01023	30	28	1820.97	7.07092e-05	9.48031	High risk	Normal	Matrisome-associated	ECM Regulators	alpha-2-macroglobulin
Q15063	11	11	692.93	7.35922e-05	13.8786	Low risk	Normal	Core matrisome	ECM Glycoproteins	periostin, osteoblast specific factor
P98160	54	54	3514.11	7.50973e-05	15.7562	Low risk	Normal	Core matrisome	Proteoglycans	heparan sulfate proteoglycan 2
P24821	7	7	337.96	9.48123e-05	38.0258	Low risk	Normal	Core matrisome	ECM Glycoproteins	tenascin C
P02462;P29400	6	5	405.57	0.00010094	18.8696	High risk	Normal	Core matrisome	Collagens	collagen, type IV, alpha 1
O60568	8	8	446.68	0.000118547	8.20747	High risk	Normal	Matrisome-associated	ECM Regulators	procollagen-lysine, 2-oxoglutarate 5-dioxygenase 3
P21810	8	8	405.95	0.000162204	20.8171	High risk	Normal	Core matrisome	Proteoglycans	biglycan
O60486	8	8	388.3	0.000249394	4.5708	High risk	Low risk	Matrisome-associated	ECM-affiliated Proteins	plexin C1
Q16270	14	14	1280.19	0.000402265	10.6219	High risk	Normal	Core matrisome	ECM Glycoproteins	insulin-like growth factor binding protein 7
P10451	5	5	261.11	0.000429306	37.8225	Normal	High risk	Core matrisome	ECM Glycoproteins	secreted phosphoprotein 1
P12110	7	7	361.96	0.000435157	18.5665	High risk	Normal	Core matrisome	Collagens	collagen, type VI, alpha 2
P13611	10	10	500.04	0.000447791	14.2414	High risk	Normal	Core matrisome	Proteoglycans	versican
Q9NS15	5	4	236.53	0.000499484	5.35546	High risk	Normal	Core matrisome	ECM Glycoproteins	latent transforming growth factor beta binding protein 3
P02452	26	26	1544.98	0.000566937	10.8552	High risk	Normal	Core matrisome	Collagens	collagen, type I, alpha 1
Q99988	9	9	583.69	0.000584376	13.9295	High risk	Normal	Matrisome-associated	Secreted Factors	growth differentiation factor 15
Q16363	20	20	1128.87	0.000613293	8.28118	Low risk	Normal	Core matrisome	ECM Glycoproteins	laminin, alpha 4
P08123	35	34	2335.11	0.000689985	13.4674	Low risk	Normal	Core matrisome	Collagens	collagen, type I, alpha 2
Q99715	8	8	380.76	0.000896187	7.55003	Low risk	Normal	Core matrisome	Collagens	collagen, type XII, alpha 1
P35555	36	33	1801.69	0.000975904	14.0619	Low risk	Normal	Core matrisome	ECM Glycoproteins	fibrillin 1
P07858	6	6	271.03	0.00114167	4.31814	High risk	Normal	Matrisome-associated	ECM Regulators	cathepsin B
P05121	7	7	470.84	0.00118514	15.0252	High risk	Normal	Matrisome-associated	ECM Regulators	serpin peptidase inhibitor, clade E (nexin, plasminogen activator inhibitor type 1), member 1
P09486	3	3	191.71	0.0012157	10.8368	High risk	Normal	Core matrisome	ECM Glycoproteins	secreted protein, acidic, cysteine-rich (osteonectin)
P50454	3	3	182.13	0.00127709	3.51077	Low risk	High risk	Matrisome-associated	ECM Regulators	serpin peptidase inhibitor, clade H (heat shock protein 47), member 1, (collagen binding protein 1)
P07093	11	11	781.25	0.00135928	9.87265	Low risk	Normal	Matrisome-associated	ECM Regulators	serpin peptidase inhibitor, clade E (nexin, plasminogen activator inhibitor type 1), member 2
P24592	3	3	254.89	0.00146688	8.97536	High risk	Normal	Core matrisome	ECM Glycoproteins	insulin-like growth factor binding protein 6
P29279	10	10	494.08	0.00146952	15.0838	High risk	Normal	Core matrisome	ECM Glycoproteins	connective tissue growth factor
Q99985	3	3	125.31	0.00149779	18.3763	Normal	High risk	Matrisome-associated	ECM-affiliated Proteins	sema domain, immunoglobulin domain (Ig), short basic domain, secreted, (semaphorin) 3C
P28300	4	4	228.76	0.00155858	39.8249	Low risk	Normal	Matrisome-associated	ECM Regulators	lysyl oxidase
P08133	7	7	319.28	0.00166586	3.33495	Normal	High risk	Matrisome-associated	ECM-affiliated Proteins	annexin A6
Q9Y4K0	8	7	408.32	0.0018572	15.5151	High risk	Normal	Matrisome-associated	ECM Regulators	lysyl oxidase-like 2
P02461	16	14	789.51	0.00215101	10.0491	High risk	Normal	Core matrisome	Collagens	collagen, type III, alpha 1
Q14112;Q14114	13	12	744.37	0.00249932	28.9835	Low risk	Normal	Core matrisome	ECM Glycoproteins	nidogen 2 (osteonidogen)
O00339	7	7	345.1	0.0025394	24.9665	Low risk	Normal	Core matrisome	ECM Glycoproteins	matrilin 2
P35442	17	17	961.28	0.00270316	22.74	High risk	Normal	Core matrisome	ECM Glycoproteins	thrombospondin 2
P08758	9	9	478.18	0.002772	4.40967	Normal	Low risk	Matrisome-associated	ECM-affiliated Proteins	annexin A5
P16112	5	5	271.05	0.00291656	14.5877	High risk	Normal	Core matrisome	Proteoglycans	aggrecan
P98095	3	3	114.47	0.00368753	25.9815	Low risk	Normal	Core matrisome	ECM Glycoproteins	fibulin 2
Q15582	10	10	714.48	0.00394169	6.41364	High risk	Normal	Core matrisome	ECM Glycoproteins	transforming growth factor, beta-induced, 68kDa
P14543	16	14	816.79	0.0045755	3.77095	High risk	Normal	Core matrisome	ECM Glycoproteins	nidogen 1
P01034	6	6	354.22	0.00500749	2.27145	Low risk	Normal	Matrisome-associated	ECM Regulators	cystatin C
O43854	4	4	163.17	0.00536993	7.92872	Low risk	Normal	Core matrisome	ECM Glycoproteins	EGF-like repeats and discoidin I-like domains 3
P07355;A6NMY6	18	18	1131.26	0.0058594	2.26357	Low risk	Normal	Matrisome-associated	ECM-affiliated Proteins	annexin A2
Q16610	14	14	720.42	0.00611688	2.68343	High risk	Normal	Core matrisome	ECM Glycoproteins	extracellular matrix protein 1
P03956	4	4	213.04	0.00736737	19.4913	High risk	Normal	Matrisome-associated	ECM Regulators	matrix metallopeptidase 1 (interstitial collagenase)
Q8N2S1	3	3	99.88	0.00791508	5.15912	Low risk	Normal	Core matrisome	ECM Glycoproteins	latent transforming growth factor beta binding protein 4
P09525	3	3	161.9	0.00878238	4.50104	Normal	Low risk	Matrisome-associated	ECM-affiliated Proteins	annexin A4
Q06033	3	3	134.79	0.00882914	5.03793	Low risk	Normal	Matrisome-associated	ECM Regulators	inter-alpha (globulin) inhibitor H3
P43235;O60911	7	6	339.34	0.00897236	6.81547	Normal	Low risk	Matrisome-associated	ECM Regulators	cathepsin K
O00622	4	4	164.77	0.00934025	5.75378	High risk	Normal	Core matrisome	ECM Glycoproteins	cysteine-rich, angiogenic inducer, 61
P08476	5	5	287.86	0.0106024	5.03791	High risk	Normal	Matrisome-associated	Secreted Factors	inhibin, beta A
O14672	5	5	203.36	0.0129489	2.72737	High risk	Normal	Matrisome-associated	ECM Regulators	ADAM metallopeptidase domain 10
Q14767	17	17	1080.36	0.0134112	11.1086	Low risk	Normal	Core matrisome	ECM Glycoproteins	latent transforming growth factor beta binding protein 2
Q08431	4	4	240.49	0.0147537	2.16384	Low risk	Normal	Core matrisome	ECM Glycoproteins	milk fat globule-EGF factor 8 protein
P09382	8	8	616.9	0.0147673	1.72031	Normal	High risk	Matrisome-associated	ECM-affiliated Proteins	lectin, galactoside-binding, soluble, 1
Q9NQ30	3	3	194.35	0.0151571	17.848	Low risk	Normal	Core matrisome	Proteoglycans	endothelial cell-specific molecule 1
P00750	5	5	259.82	0.0152213	3.48659	Low risk	Normal	Matrisome-associated	ECM Regulators	plasminogen activator, tissue
P10619	4	4	225.68	0.0186087	3.86759	Low risk	Normal	Matrisome-associated	ECM Regulators	cathepsin A
P12111	8	8	438.68	0.0189107	3.97554	High risk	Normal	Core matrisome	Collagens	collagen, type VI, alpha 3
O95633	4	4	203.33	0.0206935	3.54901	High risk	Normal	Matrisome-associated	Secreted Factors	follistatin-like 3 (secreted glycoprotein)
Q9UBX1	3	3	179.26	0.0213661	3.00843	Low risk	High risk	Matrisome-associated	ECM Regulators	cathepsin F
P24593	7	7	396.73	0.0226397	5.55791	High risk	Normal	Core matrisome	ECM Glycoproteins	insulin-like growth factor binding protein 5
Q9Y6C2	7	7	326.86	0.0249324	5.36892	Low risk	Normal	Core matrisome	ECM Glycoproteins	elastin microfibril interfacer 1
P04275	3	3	128.34	0.0277789	10.1593	High risk	Normal	Core matrisome	ECM Glycoproteins	von Willebrand factor
Q15113	3	3	309.43	0.0316321	10.445	Low risk	Normal	Core matrisome	ECM Glycoproteins	procollagen C-endopeptidase enhancer
P22692	6	6	526.32	0.0446509	5.03445	High risk	Normal	Core matrisome	ECM Glycoproteins	insulin-like growth factor binding protein 4
P05997	9	7	394.27	0.0463131	5.14727	Low risk	Normal	Core matrisome	Collagens	collagen, type V, alpha 2
P78539	9	9	438.16	0.0478212	3.92032	Low risk	Normal	Core matrisome	ECM Glycoproteins	sushi-repeat-containing protein, X-linked
Q8IX30	3	3	133.47	0.054675	9.27066	High risk	Normal	Matrisome-associated	Secreted Factors	signal peptide, CUB domain, EGF-like 3
P07339	8	8	420	0.0685361	1.78545	Low risk	Normal	Matrisome-associated	ECM Regulators	cathepsin D
P04080	3	3	271.64	0.0733781	1.8034	High risk	Low risk	Matrisome-associated	ECM Regulators	cystatin B (stefin B)
P16035	13	13	828.57	0.0809775	1.82031	Low risk	Normal	Matrisome-associated	ECM Regulators	TIMP metallopeptidase inhibitor 2
Q12805	6	6	324.59	0.106283	7.06312	High risk	Normal	Core matrisome	ECM Glycoproteins	EGF-containing fibulin-like extracellular matrix protein 1
Q96JB6	5	5	221.21	0.161286	6.37567	High risk	Normal	Matrisome-associated	ECM Regulators	lysyl oxidase-like 4
O95967	3	3	182.18	0.167865	5.61227	Low risk	Normal	Core matrisome	ECM Glycoproteins	EGF-containing fibulin-like extracellular matrix protein 2
Q8IWU6	3	3	111.52	0.178237	4.51897	High risk	Normal	Matrisome-associated	ECM Regulators	sulfatase 1
Q14766	15	13	859.61	0.198733	4.84095	Low risk	Normal	Core matrisome	ECM Glycoproteins	latent transforming growth factor beta binding protein 1
Q13219	4	4	151.71	0.250344	5.50001	Low risk	Normal	Matrisome-associated	ECM Regulators	pregnancy-associated plasma protein A, pappalysin 1
P19883	7	6	308.49	0.381915	7.41919	Low risk	Normal	Matrisome-associated	Secreted Factors	follistatin
P47929	3	3	131.7	0.390305	85.5531	High risk	Low risk	Matrisome-associated	ECM-affiliated Proteins	lectin, galactoside-binding, soluble, 7
Q12841	10	10	697.18	0.432795	1.4654	Low risk	High risk	Matrisome-associated	Secreted Factors	follistatin-like 1
P07711	4	3	249.52	0.500481	2.69335	High risk	Low risk	Matrisome-associated	ECM Regulators	cathepsin L1
P00747	4	3	214.07	0.527432	2.06886	Normal	Low risk	Matrisome-associated	ECM Regulators	plasminogen
Q9BY76	3	3	137.63	0.66353	1.30277	High risk	Low risk	Matrisome-associated	Secreted Factors	angiopoietin-like 4
P48061	3	3	131.33	0.720174	1.85026	Low risk	High risk	Matrisome-associated	Secreted Factors	chemokine (C-X-C motif) ligand 12 (stromal cell-derived factor 1)
P50281	4	4	169.22	0.764311	1.51215	Normal	Low risk	Matrisome-associated	ECM Regulators	matrix metallopeptidase 14 (membrane-inserted)
P08253	17	17	917.3	0.772089	1.73283	Normal	High risk	Matrisome-associated	ECM Regulators	matrix metallopeptidase 2 (gelatinase A, 72kDa gelatinase, 72kDa type IV collagenase)
P36955	13	11	988.89	0.858598	1.39197	Normal	High risk	Matrisome-associated	ECM Regulators	serpin peptidase inhibitor, clade F (alpha-2 antiplasmin, pigment epithelium derived factor), member 1
