# Supplementary material for: Revealing the structural microenvironment of high metastatic risk uveal melanomas following decellularisation
Source: Sci Rep. 2024 Nov 5;14:26811. doi: 10.1038/s41598-024-78171-2 (PMC11538295; doi:10.1038/s41598-024-78171-2)
Supplement: Supplementary file 5 — Supplementary Material 5 [file 41598_2024_78171_MOESM5_ESM.xlsx]

## Sheet: iTRAQ
UniProt Accession	Gene_Names	Division	Category	Gene Name
O00339	MATN2	Core matrisome	ECM Glycoproteins	matrilin 2
O00468	AGRN	Core matrisome	ECM Glycoproteins	agrin
O00534	VWA5A	Core matrisome	ECM Glycoproteins	von Willebrand factor A domain containing 5A
O14672	ADAM10	Matrisome-associated	ECM Regulators	ADAM metallopeptidase domain 10
O15031	PLXNB2	Matrisome-associated	ECM-affiliated Proteins	plexin B2
O15230	LAMA5	Core matrisome	ECM Glycoproteins	laminin, alpha 5
O43157	PLXNB1	Matrisome-associated	ECM-affiliated Proteins	plexin B1
O43827	ANGPTL7	Matrisome-associated	Secreted Factors	angiopoietin-like 7
O60486	PLXNC1	Matrisome-associated	ECM-affiliated Proteins	plexin C1
O60568	PLOD3	Matrisome-associated	ECM Regulators	procollagen-lysine, 2-oxoglutarate 5-dioxygenase 3
O75051	PLXNA2	Matrisome-associated	ECM-affiliated Proteins	plexin A2
O75063	FAM20B	Matrisome-associated	ECM Regulators	family with sequence similarity 20, member B
P00488	F13A1	Matrisome-associated	ECM Regulators	coagulation factor XIII, A1 polypeptide
P00734	F2	Matrisome-associated	ECM Regulators	coagulation factor II (thrombin)
P00747	PLG	Matrisome-associated	ECM Regulators	plasminogen
P00748	F12	Matrisome-associated	ECM Regulators	coagulation factor XII (Hageman factor)
P01008	SERPINC1	Matrisome-associated	ECM Regulators	serpin peptidase inhibitor, clade C (antithrombin), member 1
P01009	SERPINA1	Matrisome-associated	ECM Regulators	serpin peptidase inhibitor, clade A (alpha-1 antiproteinase, antitrypsin), member 1
P01011	SERPINA3	Matrisome-associated	ECM Regulators	serpin peptidase inhibitor, clade A (alpha-1 antiproteinase, antitrypsin), member 3
P01019	AGT	Matrisome-associated	ECM Regulators	angiotensinogen (serpin peptidase inhibitor, clade A, member 8)
P01023	A2M	Matrisome-associated	ECM Regulators	alpha-2-macroglobulin
P01034	CST3	Matrisome-associated	ECM Regulators	cystatin C
P01042	KNG1	Matrisome-associated	ECM Regulators	kininogen 1
P02452	COL1A1	Core matrisome	Collagens	collagen, type I, alpha 1
P02462	COL4A1	Core matrisome	Collagens	collagen, type IV, alpha 1
P02671	FGA	Core matrisome	ECM Glycoproteins	fibrinogen alpha chain
P02675	FGB	Core matrisome	ECM Glycoproteins	fibrinogen beta chain
P02679	FGG	Core matrisome	ECM Glycoproteins	fibrinogen gamma chain
P02746	C1QB	Matrisome-associated	ECM-affiliated Proteins	complement component 1, q subcomponent, B chain
P02750	LRG1	Core matrisome	ECM Glycoproteins	leucine-rich alpha-2-glycoprotein 1
P02751	FN1	Core matrisome	ECM Glycoproteins	fibronectin 1
P02760	AMBP	Matrisome-associated	ECM Regulators	alpha-1-microglobulin/bikunin precursor
P02790	HPX	Matrisome-associated	ECM-affiliated Proteins	hemopexin
P04004	VTN	Core matrisome	ECM Glycoproteins	vitronectin
P04080	CSTB	Matrisome-associated	ECM Regulators	cystatin B (stefin B)
P04083	ANXA1	Matrisome-associated	ECM-affiliated Proteins	annexin A1
P04196	HRG	Matrisome-associated	ECM Regulators	histidine-rich glycoprotein
P04271	S100B	Matrisome-associated	Secreted Factors	S100 calcium binding protein B
P04275	VWF	Core matrisome	ECM Glycoproteins	von Willebrand factor
P05109	S100A8	Matrisome-associated	Secreted Factors	S100 calcium binding protein A8
P05155	SERPING1	Matrisome-associated	ECM Regulators	serpin peptidase inhibitor, clade G (C1 inhibitor), member 1
P05452	CLEC3B	Matrisome-associated	ECM-affiliated Proteins	C-type lectin domain family 3, member B
P05543	SERPINA7	Matrisome-associated	ECM Regulators	serpin peptidase inhibitor, clade A (alpha-1 antiproteinase, antitrypsin), member 7
P05546	SERPIND1	Matrisome-associated	ECM Regulators	serpin peptidase inhibitor, clade D (heparin cofactor), member 1
P06702	S100A9	Matrisome-associated	Secreted Factors	S100 calcium binding protein A9
P06703	S100A6	Matrisome-associated	Secreted Factors	S100 calcium binding protein A6
P07093	SERPINE2	Matrisome-associated	ECM Regulators	serpin peptidase inhibitor, clade E (nexin, plasminogen activator inhibitor type 1), member 2
P07339	CTSD	Matrisome-associated	ECM Regulators	cathepsin D
P07355	ANXA2	Matrisome-associated	ECM-affiliated Proteins	annexin A2
P07477	PRSS1	Matrisome-associated	ECM Regulators	protease, serine, 1 (trypsin 1)
P07585	DCN	Core matrisome	Proteoglycans	decorin
P07711	CTSL	Matrisome-associated	ECM Regulators	cathepsin L1
P07858	CTSB	Matrisome-associated	ECM Regulators	cathepsin B
P07942	LAMB1	Core matrisome	ECM Glycoproteins	laminin, beta 1
P07996	THBS1	Core matrisome	ECM Glycoproteins	thrombospondin 1
P08133	ANXA6	Matrisome-associated	ECM-affiliated Proteins	annexin A6
P08185	SERPINA6	Matrisome-associated	ECM Regulators	serpin peptidase inhibitor, clade A (alpha-1 antiproteinase, antitrypsin), member 6
P08246	ELANE	Matrisome-associated	ECM Regulators	elastase, neutrophil expressed
P08697	SERPINF2	Matrisome-associated	ECM Regulators	serpin peptidase inhibitor, clade F (alpha-2 antiplasmin, pigment epithelium derived factor), member 2
P08758	ANXA5	Matrisome-associated	ECM-affiliated Proteins	annexin A5
P09382	LGALS1	Matrisome-associated	ECM-affiliated Proteins	lectin, galactoside-binding, soluble, 1
P09486	SPARC	Core matrisome	ECM Glycoproteins	secreted protein, acidic, cysteine-rich (osteonectin)
P09525	ANXA4	Matrisome-associated	ECM-affiliated Proteins	annexin A4
P10619	CTSA	Matrisome-associated	ECM Regulators	cathepsin A
P11047	LAMC1	Core matrisome	ECM Glycoproteins	laminin, gamma 1 (formerly LAMB2)
P12109	COL6A1	Core matrisome	Collagens	collagen, type VI, alpha 1
P12110	COL6A2	Core matrisome	Collagens	collagen, type VI, alpha 2
P12111	COL6A3	Core matrisome	Collagens	collagen, type VI, alpha 3
P12429	ANXA3	Matrisome-associated	ECM-affiliated Proteins	annexin A3
P13674	P4HA1	Matrisome-associated	ECM Regulators	prolyl 4-hydroxylase, alpha polypeptide I
P14543	NID1	Core matrisome	ECM Glycoproteins	nidogen 1
P14780	MMP9	Matrisome-associated	ECM Regulators	matrix metallopeptidase 9 (gelatinase B, 92kDa gelatinase, 92kDa type IV collagenase)
P17931	LGALS3	Matrisome-associated	ECM-affiliated Proteins	lectin, galactoside-binding, soluble, 3
P19823	ITIH2	Matrisome-associated	ECM Regulators	inter-alpha (globulin) inhibitor H2
P19827	ITIH1	Matrisome-associated	ECM Regulators	inter-alpha (globulin) inhibitor H1
P20073	ANXA7	Matrisome-associated	ECM-affiliated Proteins	annexin A7
P20774	OGN	Core matrisome	Proteoglycans	osteoglycin
P21810	BGN	Core matrisome	Proteoglycans	biglycan
P21980	TGM2	Matrisome-associated	ECM Regulators	transglutaminase 2 (C polypeptide, protein-glutamine-gamma-glutamyltransferase)
P23142	FBLN1	Core matrisome	ECM Glycoproteins	fibulin 1
P23297	S100A1	Matrisome-associated	Secreted Factors	S100 calcium binding protein A1
P24821	TNC	Core matrisome	ECM Glycoproteins	tenascin C
P26447	S100A4	Matrisome-associated	Secreted Factors	S100 calcium binding protein A4
P29622	SERPINA4	Matrisome-associated	ECM Regulators	serpin peptidase inhibitor, clade A (alpha-1 antiproteinase, antitrypsin), member 4
P30740	SERPINB1	Matrisome-associated	ECM Regulators	serpin peptidase inhibitor, clade B (ovalbumin), member 1
P31949	S100A11	Matrisome-associated	Secreted Factors	S100 calcium binding protein A11
P35237	SERPINB6	Matrisome-associated	ECM Regulators	serpin peptidase inhibitor, clade B (ovalbumin), member 6
P35555	FBN1	Core matrisome	ECM Glycoproteins	fibrillin 1
P35625	TIMP3	Matrisome-associated	ECM Regulators	TIMP metallopeptidase inhibitor 3
P36955	SERPINF1	Matrisome-associated	ECM Regulators	serpin peptidase inhibitor, clade F (alpha-2 antiplasmin, pigment epithelium derived factor), member 1
P39059	COL15A1	Core matrisome	Collagens	collagen, type XV, alpha 1
P39060	COL18A1	Core matrisome	Collagens	collagen, type XVIII, alpha 1
P49257	LMAN1	Matrisome-associated	ECM-affiliated Proteins	lectin, mannose-binding, 1
P50452	SERPINB8	Matrisome-associated	ECM Regulators	serpin peptidase inhibitor, clade B (ovalbumin), member 8
P50453	SERPINB9	Matrisome-associated	ECM Regulators	serpin peptidase inhibitor, clade B (ovalbumin), member 9
P50454	SERPINH1	Matrisome-associated	ECM Regulators	serpin peptidase inhibitor, clade H (heat shock protein 47), member 1, (collagen binding protein 1)
P50995	ANXA11	Matrisome-associated	ECM-affiliated Proteins	annexin A11
P51610	HCFC1	Matrisome-associated	Secreted Factors	host cell factor C1 (VP16-accessory protein)
P51884	LUM	Core matrisome	Proteoglycans	lumican
P51888	PRELP	Core matrisome	Proteoglycans	proline/arginine-rich end leucine-rich repeat protein
P53634	CTSC	Matrisome-associated	ECM Regulators	cathepsin C
P55268	LAMB2	Core matrisome	ECM Glycoproteins	laminin, beta 2 (laminin S)
P60903	S100A10	Matrisome-associated	Secreted Factors	S100 calcium binding protein A10
P78539	SRPX	Core matrisome	ECM Glycoproteins	sushi-repeat-containing protein, X-linked
P98160	HSPG2	Core matrisome	Proteoglycans	heparan sulfate proteoglycan 2
Q02809	PLOD1	Matrisome-associated	ECM Regulators	procollagen-lysine 1, 2-oxoglutarate 5-dioxygenase 1
Q05707	COL14A1	Core matrisome	Collagens	collagen, type XIV, alpha 1
Q06033	ITIH3	Matrisome-associated	ECM Regulators	inter-alpha (globulin) inhibitor H3
Q06828	FMOD	Core matrisome	Proteoglycans	fibromodulin
Q08431	MFGE8	Core matrisome	ECM Glycoproteins	milk fat globule-EGF factor 8 protein
Q12805	EFEMP1	Core matrisome	ECM Glycoproteins	EGF-containing fibulin-like extracellular matrix protein 1
Q14112	NID2	Core matrisome	ECM Glycoproteins	nidogen 2 (osteonidogen)
Q14624	ITIH4	Matrisome-associated	ECM Regulators	inter-alpha (globulin) inhibitor H4 (plasma Kallikrein-sensitive glycoprotein)
Q15063	POSTN	Core matrisome	ECM Glycoproteins	periostin, osteoblast specific factor
Q15582	TGFBI	Core matrisome	ECM Glycoproteins	transforming growth factor, beta-induced, 68kDa
Q16363	LAMA4	Core matrisome	ECM Glycoproteins	laminin, alpha 4
Q17R60	IMPG1	Core matrisome	Proteoglycans	interphotoreceptor matrix proteoglycan 1
Q3B8N2	LGALS9B	Matrisome-associated	ECM-affiliated Proteins	lectin, galactoside-binding, soluble, 9B
Q6PCB0	VWA1	Core matrisome	ECM Glycoproteins	von Willebrand factor A domain containing 1
Q6UVK1	CSPG4	Matrisome-associated	ECM-affiliated Proteins	chondroitin sulfate proteoglycan 4
Q6YHK3	CD109	Matrisome-associated	ECM Regulators	CD109 molecule
Q8IUX7	AEBP1	Core matrisome	ECM Glycoproteins	AE binding protein 1
Q92743	HTRA1	Matrisome-associated	ECM Regulators	HtrA serine peptidase 1
Q96FQ6	S100A16	Matrisome-associated	Secreted Factors	S100 calcium binding protein A16
Q96GW7	BCAN	Core matrisome	Proteoglycans	brevican
Q96IV0	NGLY1	Matrisome-associated	ECM Regulators	N-glycanase 1
Q96RW7	HMCN1	Core matrisome	ECM Glycoproteins	hemicentin 1
Q99584	S100A13	Matrisome-associated	Secreted Factors	S100 calcium binding protein A13
Q99715	COL12A1	Core matrisome	Collagens	collagen, type XII, alpha 1
Q99988	GDF15	Matrisome-associated	Secreted Factors	growth differentiation factor 15
Q9BXN1	ASPN	Core matrisome	Proteoglycans	asporin
Q9BXX0	EMILIN2	Core matrisome	ECM Glycoproteins	elastin microfibril interfacer 2
Q9BZV3	IMPG2	Core matrisome	Proteoglycans	interphotoreceptor matrix proteoglycan 2
Q9GZM7	TINAGL1	Core matrisome	ECM Glycoproteins	tubulointerstitial nephritis antigen-like 1
Q9GZT9	EGLN1	Matrisome-associated	ECM Regulators	egl nine homolog 1 (C. elegans)
Q9NNX6	CD209	Matrisome-associated	ECM-affiliated Proteins	CD209 molecule
Q9UBM4	OPTC	Core matrisome	Proteoglycans	opticin
Q9UBR2	CTSZ	Matrisome-associated	ECM Regulators	cathepsin Z
Q9Y240	CLEC11A	Matrisome-associated	ECM-affiliated Proteins	C-type lectin domain family 11, member A
Q9Y251	HPSE	Matrisome-associated	ECM Regulators	heparanase
Q9Y6C2	EMILIN1	Core matrisome	ECM Glycoproteins	elastin microfibril interfacer 1
