# Supplementary material for: Revealing the structural microenvironment of high metastatic risk uveal melanomas following decellularisation
Source: Sci Rep. 2024 Nov 5;14:26811. doi: 10.1038/s41598-024-78171-2 (PMC11538295; doi:10.1038/s41598-024-78171-2)
Supplement: Supplementary file 6 — Supplementary Material 6 [file 41598_2024_78171_MOESM6_ESM.xlsx]

## Sheet: Sheet1
Gene_Names
ELN	LOXL4	LAMA4	F12	FMOD
EGFL7	EFEMP2	TNC	SERPINC1	ITIH4
COL4A2	SULF1	LAMB1	SERPINA1	IMPG1
IGFBP7	LTBP1	COL18A1	SERPINA3	LGALS9B
COL1A2	PAPPA	ANXA5	AGT	VWA1
IGFBP2	FST	CTSB	KNG1	CD109
SEMA3B	LGALS7	CSTB	FGB	S100A16
COL11A1	FSTL1	HTRA1	FGG	NGLY1
BMP1	ANGPTL4	BCAN	C1QB	HMCN1
TIMP1	CXCL12	P4HA1	LRG1	S100A13
PXDN	MMP14	ANXA1	AMBP	ASPN
NOV	MMP2	CSPG4	HPX	EMILIN2
LAMA1	TGM2	AEBP1	HRG	IMPG2
SPP1	VTN	FBLN1	S100B	EGLN1
VCAN	OGN	THBS1	S100A8	CD209
LTBP3	TINAGL1	CLEC11A	SERPING1	OPTC
SERPINE1	FGA	PLOD1	CLEC3B	CTSZ
IGFBP6	LMAN1	COL4A1	SERPINA7	HPSE
CTGF	COL15A1	PLOD3	SERPIND1	LGALS1
SEMA3C	PRELP	GDF15	S100A9	F2
LOX	ANXA11	COL12A1	S100A6	COL14A1
LOXL2	COL6A3	SPARC	PRSS1	COL5A2
COL3A1	FBN1	SERPINE2	DCN	LGALS3
THBS2	HSPG2	ANXA6	SERPINA6	PLXNA2
ACAN	LAMA5	MATN2	ELANE	LUM
FBLN2	FN1	CST3	SERPINF2	SCUBE3
EDIL3	LAMB2	ANXA4	ANXA3	A2M
ECM1	LAMC1	ITIH3	MMP9	FAM20B
MMP1	COL6A2	ADAM10	ITIH2	CTSC
LTBP4	COL6A1	MFGE8	ITIH1	TIMP2
CTSK	POSTN	CTSA	ANXA7	AGRN
CYR61	TGFBI	VWF	S100A1	F13A1
INHBA	EMILIN1	SRPX	S100A4	S100A10
LTBP2	CTSD	EFEMP1	SERPINA4
ESM1	BGN	CTSL	SERPINB1
PLAT	SERPINH1	PLG	S100A11
FSTL3	ANXA2	SERPINF1	SERPINB6
CTSF	PLXNC1	VWA5A	TIMP3
IGFBP5	NID1	PLXNB2	SERPINB8
PCOLCE	COL1A1	PLXNB1	SERPINB9
IGFBP4	NID2	ANGPTL7	HCFC1
