# Supplementary material for: Revealing the structural microenvironment of high metastatic risk uveal melanomas following decellularisation
Source: Sci Rep. 2024 Nov 5;14:26811. doi: 10.1038/s41598-024-78171-2 (PMC11538295; doi:10.1038/s41598-024-78171-2)
Supplement: Supplementary file 7 — Supplementary Material 7 [file 41598_2024_78171_MOESM7_ESM.xlsx]

## Sheet: HR FC 1.5
Decellularised Only	iTRAQ only	Secretome only	Secretome/iTRAQ	Secretome/ Decellularised	Decellularised/ iTRAQ	All
FBN1	SERPINE2	HTRA1	P4HA1	LAMA5	NID2	COL6A3
HSPG2	CTSC	CSPG4		COL6A2	LGALS3	LAMB2
EMILIN1	CTSA	AEBP1		COL6A1	LGALS1	LAMC1
SERPINH1	S100A13	TIMP1		TGFBI		A2M
ANXA2	S100A6	NOV		COL4A2		AGRN
ELN		LAMA1		BGN		COL18A1
LAMA4		COL4A1		NID1		CTSB
TNC		PLOD3		IGFBP7
LAMB1		PLXNC1		CSTB
OGN		VCAN
TINAGL1		LTBP3
FGA		COL1A1
COL15A1		GDF15
PRELP		SERPINE1
ANXA11		SPARC
		IGFBP6
		CTGF
		LOXL2
		COL3A1
		THBS2
		ACAN
		ECM1
		MMP1
		CYR61
		INHBA
		ADAM10
		FSTL3
		IGFBP5
		VWF
		IGFBP4
		SCUBE3
		EFEMP1
		LOXL4
		SULF1
		LGALS7
		CTSL

## Sheet: HR FC 1.5 P0.05
Decellularised Only	iTRAQ only	Secretome only	Secretome/iTRAQ	Secretome/ Decellularised	Decellularised/ iTRAQ	All
HSPG2	S100A6	HTRA1	P4HA1	LAMA5	NID2	COL6A3
LAMA4	SERPINE2	CSPG4	A2M	COL6A1		LAMB2
TINAGL1	LGALS3	AEBP1	CTSB	TGFBI		LAMC1
	CTSC	TIMP1		COL4A2		AGRN
	CTSA	NOV		NID1		COL18A1
	S100A13	LAMA1
	LGALS1	COL4A1
		PLOD3
		BGN
		PLXNC1
		IGFBP7
		COL6A2
		VCAN
		LTBP3
		COL1A1
		GDF15
		SERPINE1
		SPARC
		IGFBP6
		CTGF
		LOXL2
		COL3A1
		THBS2
		ACAN
		ECM1
		MMP1
		CYR61
		INHBA
		ADAM10
		FSTL3
		IGFBP5
		VWF
		IGFBP4
		SCUBE3
		CSTB
		EFEMP1
		LOXL4
		SULF1
		LGALS7
		CTSL
